# Supplementary material for: Understanding Life at High Temperatures: Relationships of Molecular Channels in Enzymes of Methanogenic Archaea and Their Growth Temperatures
Source: Int J Mol Sci. 2022 Dec 2;23(23):15149. doi: 10.3390/ijms232315149 (PMC9741079; doi:10.3390/ijms232315149)
Supplement: Supplementary file 1 [file ijms-23-15149-s001.zip]

Archive with 7 entries (7 files):
- amplitude_results_figs_4_5.xls
- data_Hdr_A.xls
- data_Hdr_B.xls
- data_Hdr_C.xls
- data_mCoM_red_alpha.xls
- data_mCoM_red_beta.xls
- data_mCoM_red_gamma.xls
