# Supplementary material for: Understanding Life at High Temperatures: Relationships of Molecular Channels in Enzymes of Methanogenic Archaea and Their Growth Temperatures
Source: Int J Mol Sci. 2022 Dec 2;23(23):15149. doi: 10.3390/ijms232315149 (PMC9741079; doi:10.3390/ijms232315149)
Supplement: Supplementary file 1 [file ijms-23-15149-s001.zip › amplitude_results_figs_4_5.xls]

## Sheet: Sheet1
Amplitude, average, Mode.		Tunnel dimensions														Length						Surface					Volume
comred_alpha	3 classes	Length				F-test for differences among variances				Amp2/Amp2 > F
N	Temp	Amp_comred_a	Avg_comred_a	Mode_comred_a	sd_comred_a		Amp2/Amp2	n1	n2	Significance?	F (P<0.05)
123	50	210.091	85.5009	105.383	37.887	50 vs 80	4.79161	122	38	Yes	1.58
39	80	95.9767	52.8124	109.083	24.6897	50 vs 110	13.4051	122	18	Yes	1.97
19	110	57.3814	57.3124	42.2124	14.6469	80 vs 110	2.79762	38	18	Yes	2.06
		Surface
N	Temp	Amp_comred_a	Avg_comred_a	Mode_comred_a	sd_comred_a		Amp2/Amp2	n1	n2	Significance?	F
123	50	2680.41	1050.65	1349.29	494.371	50 vs 80	3.81938	122	38	Yes	1.58
39	80	1371.53	627.672	1351.24	318.767	50 vs 110	22.4436	122	18	Yes	1.97
19	110	565.79	643.222	579.728	156.612	80 vs 110	5.87625	38	18	Yes	2.06
		Volume
N	Temp	Amp_comred_a	Avg_comred_a	Mode_comred_a	sd_comred_a		Amp2/Amp2	n1	n2	Significance?	F
123	50	2585.31	977.488	1324.29	494.119	50 vs 80	2.69753	122	38	Yes	1.58
39	80	1574.09	564.288	1272.93	322.249	50 vs 110	42.2711	122	18	Yes	1.97
19	110	397.641	543.633	591.624	134.599	80 vs 110	15.6703	38	18	Yes	2.06
comred_beta	3 classes	Length				F-test for differences among variances				s2/s2 > F
N	Temp	Amp_comred_b	Avg_comred_b	Mode_comred_b	sd_comred_b		Amp2/Amp2	n1	n2	Significance?	F (P<0.05)
127	50	94.388	49.6792	70.2651	19.8501	50 vs 80	1.99506	126	41	Yes	1.58
42	80	66.825	35.074	64.9356	17.0598	50 vs 110	5.06379	122	17	Yes	2.01
18	110	41.9449	31.95	21.91	11.0464	80 vs 110	2.53817	41	17	Yes	2.1
		Surface
N	Temp	Amp_comred_b	Avg_comred_b	Mode_comred_b	sd_comred_b		Amp2/Amp2	n1	n2	Significance?	F
127	50	1127.78	566.752	814.973	238.464	50 vs 80	2.39275	126	41	Yes	1.58
42	80	729.084	388.703	729.744	190.639	50 vs 110	5.15844	122	17	Yes	2.01
18	110	496.554	358.676	219.35	144.078	80 vs 110	2.15586	41	17	Yes	2.1
		Volume
N	Temp	Amp_comred_b	Avg_comred_b	Mode_comred_b	sd_comred_b		Amp2/Amp2	n1	n2	Significance?	F
127	50	1005.63	487.447	695.26	216.558	50 vs 80	2.43177	126	41	No	1.58
42	80	644.878	327.652	623.157	163.435	50 vs 110	4.06368	122	17	Yes	2.01
18	110	498.861	304.46	161.111	149.086	80 vs 110	1.67108	41	17	No	2.1
comred_gamma	3 classes	Length				F-test for differences among variances				s2/s2 > F
N	Temp	Amp_comred_gam	Avg_comred_gam	Mode_comred_gam	sd_comred_gam		Amp2/Amp2	n1	n2	Significance?	F (P<0.05)
117	50	127.578	25.6075	35.1791	19.673	50 vs 80	6.39315	116	34	Yes	1.68
35	80	50.4565	28.3595	35.7372	12.3807	50 vs 110	37.0589	122	17	Yes	2.01
18	110	20.957	20.9343	10.3825	8.50055	80 vs 110	5.79666	34	17	Yes	2.15
		Surface
N	Temp	Amp_comred_gam	Avg_comred_gam	Mode_comred_gam	sd_comred_gam		Amp2/Amp2	n1	n2	Significance?	F
117	50	1492.01	312.447	417.838	235.961	50 vs 80	5.64001	116	34	Yes	1.68
35	80	628.249	333.606	482.927	148.929	50 vs 110	39.8727	122	17	Yes	2.01
18	110	236.284	236.11	122.051	93.935	80 vs 110	7.06961	34	17	Yes	2.15
		Volume
N	Temp	Amp_comred_gam	Avg_comred_gam	Mode_comred_gam	sd_comred_gam		Amp2/Amp2	n1	n2	Significance?	F
117	50	1302.87	288.496	374.688	213.188	50 vs 80	5.00431	116	34	Yes	1.68
35	80	582.412	295.082	495.556	138.874	50 vs 110	42.0653	122	17	Yes	2.01
18	110	200.882	197.995	104.869	78.4768	80 vs 110	8.40581	34	17	Yes	2.15
hdr_a	3 classes	Length
N	Temp	Amp_hdr_a	Avg_hdr_a	Mode_hdr_a	sd_hdr_a		Amp2/Amp2	n1	n2	Significance?	F
41	50	380.608	224.3	392.394	88.159	50 vs 80	1.82844	40	8	No	3.04
9	80	281.474	218.66	285.992	114.609	50 vs 110	8.62249	40	3	Yes	8.59
4	110	129.617	181.937	227.635	57.3466	80 vs 110	4.71576	8	3	No	8.85
		Surface
N	Temp	Amp_hdr_a	Avg_hdr_a	Mode_hdr_a	sd_hdr_a		Amp2/Amp2	n1	n2	Significance?	F
41	50	5405.72	3085.57	5690.87	1289.56	50 vs 80	2.01154	40	8	No	3.04
9	80	3811.44	2965.77	3844.8	1544.16	50 vs 110	8.99981	40	3	Yes	8.59
4	110	1801.93	2343.64	3048.25	770.312	80 vs 110	4.4741	8	3	No	8.85
		Volume
N	Temp	Amp_hdr_a	Avg_hdr_a	Mode_hdr_a	sd_hdr_a		Amp2/Amp2	n1	n2	Significance?	F
41	50	5595.31	3245.63	6293.99	1459.74	50 vs 80	1.99019	40	8	No	3.04
9	80	3966.22	3079.14	3991.09	1587.55	50 vs 110	9.11462	40	3	Yes	8.59
4	110	1853.34	2299.84	3066.7	779.348	80 vs 110	4.57977	8	3	No	8.85
hdr_b	3 classes	Length
N	Temp	Amp_hdr_b	Avg_hdr_b	Mode_hdr_b	sd_hdr_b		Amp2/Amp2	n1	n2	Significance?	F
117	50	150.602	49.9868	44.2131	30.1746	50 vs 80	2.60514	116	26	Yes	1.75
27	80	93.3072	43.4869	79.0977	24.6123	50 vs 110	2.56367	116	18	Yes	1.97
19	110	94.0588	41.0414	15.2315	25.4168	80 vs 110	0.984084	26	18	No	2.15
		Surface
N	Temp	Amp_hdr_b	Avg_hdr_b	Mode_hdr_b	sd_hdr_b		Amp2/Amp2	n1	n2	Significance?	F
117	50	1707.77	582.838	531.891	355.838	50 vs 80	2.5674	116	26	Yes	1.75
27	80	1065.82	507.778	934.012	290.343	50 vs 110	2.45734	116	18	Yes	1.97
19	110	1089.42	480.259	171.028	300.155	80 vs 110	0.957131	26	18	No	2.15
		Volume
N	Temp	Amp_hdr_b	Avg_hdr_b	Mode_hdr_b	sd_hdr_b		Amp2/Amp2	n1	n2	Significance?	F
117	50	1459.38	511.1	472.795	315.999	50 vs 80	2.51196	116	26	Yes	1.75
27	80	920.795	445.842	836.741	258.405	50 vs 110	2.3481	116	18	Yes	1.97
19	110	952.382	422.749	146.792	267.373	80 vs 110	0.934767	26	18	No	2.15
hdr_c	3 classes	Length
N	Temp	Amp_hdr_c	Avg_hdr_c	Mode_hdr_c	sd_hdr_c		Amp2/Amp2	n1	n2	Significance?	F
86	50	79.2489	28.2202	16.8047	18.241	50 vs 80	4.48799	85	16	Yes	2.11
17	80	37.4082	16.8341	39.0942	11.2096	50 vs 110	9.49375	85	5	Yes	4.43
6	110	25.7202	17.1396	30.5992	12.0652	80 vs 110	2.11537	16	5	No	4.62
		Surface
N	Temp	Amp_hdr_c	Avg_hdr_c	Mode_hdr_c	sd_hdr_c		Amp2/Amp2	n1	n2	Significance?	F
86	50	864.734	318.794	185.243	204.205	50 vs 80	3.76497	85	16	Yes	2.11
17	80	445.658	194.006	483.307	134.629	50 vs 110	9.18078	85	5	Yes	4.43
6	110	285.393	191.509	344.63	135.523	80 vs 110	2.43847	16	5	No	4.62
		Volume
N	Temp	Amp_hdr_c	Avg_hdr_c	Mode_hdr_c	sd_hdr_c		Amp2/Amp2	n1	n2	Significance?	F
86	50	718.532	270.402	151.199	171.258	50 vs 80	3.19663	85	16	Yes	2.11
17	80	401.884	168.747	449.548	120.705	50 vs 110	8.7555	85	5	Yes	4.43
6	110	242.832	161.265	294.903	116.593	80 vs 110	2.73898	16	5	No	4.62
