# Supplementary material for: Understanding Life at High Temperatures: Relationships of Molecular Channels in Enzymes of Methanogenic Archaea and Their Growth Temperatures
Source: Int J Mol Sci. 2022 Dec 2;23(23):15149. doi: 10.3390/ijms232315149 (PMC9741079; doi:10.3390/ijms232315149)
Supplement: Supplementary file 1 [file ijms-23-15149-s001.zip › data_Hdr_A.xls]

## Sheet: Sheet1
Accession_number_Info	Organism	Opt. Growth Temperature (ºC)	T_length	T_surface	T_volume (in Angstroms)
AKB75465.1_CoB--CoM_heterodisulfide_reductase_subunit_A_[Methanosarcina_lacustris_Z-7289]	Methanosarcina_lacustris_Z-7289	20	392.394	5690.87	6293.99
AKB25753.1_CoB--CoM_heterodisulfide_reductase_subunit_A_[Methanosarcina_sp._MTP4]	Methanosarcina_sp._MTP4	28	227.477	3032.62	3084.15
AKB52037.1_CoB--CoM_heterodisulfide_reductase_subunit_A_[Methanosarcina_barkeri_str._Wiesmoor]	Methanosarcina_barkeri_str._Wiesmoor	30	326.862	4550.62	4915.45
AKB85418.1_CoB--CoM_heterodisulfide_reductase_subunit_A_[Methanococcoides_methylutens_MM1]	Methanococcoides_methylutens_MM1	30	168.628	2199.67	2151.47
AKB48559.1_CoB--CoM_heterodisulfide_reductase_subunit_A_[Methanosarcina_sp._Kolksee]	Methanosarcina_sp._Kolksee	30	287.639	4013.03	4328.39
AKB70808.1_CoB--CoM_heterodisulfide_reductase_subunit_A_[Methanosarcina_mazei_C16]	Methanosarcina_mazei_C16	35	371.938	5348.55	5832.61
AKB40236.1_CoB--CoM_heterodisulfide_reductase_subunit_A_[Methanosarcina_mazei_WWM610]	Methanosarcina_mazei_WWM610	35	155.401	2078.4	2108.2
AEB69549.1_CoB--CoM_heterodisulfide_reductase_subunit_A_[Methanothrix_soehngenii_GP6]	Methanothrix_soehngenii_GP6	35	334.773	4552.66	4791.51
AKB72513.1_CoB--CoM_heterodisulfide_reductase_subunit_A_[Methanosarcina_mazei_C16]	Methanosarcina_mazei_C16	35	155.401	2078.4	2108.2
AKB54490.1_CoB--CoM_heterodisulfide_reductase_subunit_A_[Methanosarcina_barkeri_MS]	Methanosarcina_barkeri_MS	35	130.921	1714.83	1704.61
AKB17855.1_CoB--CoM_heterodisulfide_reductase_subunit_A_[Methanosarcina_sp._WWM596]	Methanosarcina_sp._WWM596	35	176.707	2411.61	2520.85
AKB37962.1_CoB--CoM_heterodisulfide_reductase_subunit_A_[Methanosarcina_siciliae_C2J]	Methanosarcina_siciliae_C2J	35	242.391	3490.07	3822.33
AKB18701.1_CoB--CoM_heterodisulfide_reductase_subunit_A_[Methanosarcina_sp._WWM596]	Methanosarcina_sp._WWM596	35	150.167	1980.3	1988.24
AKB61156.1_CoB--CoM_heterodisulfide_reductase_subunit_A_[Methanosarcina_mazei_SarPi]	Methanosarcina_mazei_SarPi	37	171.488	2247.51	2238.17
AKB78280.1_CoB--CoM_heterodisulfide_reductase_subunit_A_[Methanosarcina_horonobensis_HB-1_=_JCM_15518]	Methanosarcina_horonobensis_HB-1_=_JCM_15518	37	199.057	2643.53	2681.34
OQD59404.1_heterodisulfide_reductase,_subunit_A_[Methanobrevibacter_arboriphilus_JCM_13429_=_DSM_1125]	Methanobrevibacter_arboriphilus_JCM_13429_=_DSM_1125	37	142.027	1853.09	1826.77
AKB58179.1_CoB--CoM_heterodisulfide_reductase_subunit_A_[Methanosarcina_barkeri_227]	Methanosarcina_barkeri_227	37	342.492	4650.24	4873.23
SAI87876.1_heterodisulfide_reductase_subunit_A_[Methanoculleus_bourgensis]	Methanoculleus_bourgensis	37	140.699	1766.06	1693.76
RBQ22665.1_CoB--CoM_heterodisulfide_reductase_iron-sulfur_subunit_A_[Methanobrevibacter_sp._NOE]	Methanobrevibacter_sp._NOE	37	92.1253	1111.2	1018.22
EEE42368.1_CoB--CoM_heterodisulfide_reductase_iron-sulfur_subunit_A_[Methanobrevibacter_smithii_DSM_2375]	Methanobrevibacter_smithii_DSM_2375	37	199.567	2701.46	2744.76
OPX60676.1_CoB--CoM_heterodisulfide_reductase_iron-sulfur_subunit_A_[Methanobacterium_sp._PtaB.Bin024]	Methanobacterium_sp._PtaB.Bin024	37	87.2066	1055.21	941.418
AKB33592.1_CoB--CoM_heterodisulfide_reductase_subunit_A_[Methanosarcina_siciliae_HI350]	Methanosarcina_siciliae_HI350	37	285.208	4071.88	4443.34
CVK33436.1_CoB--CoM_heterodisulfide_reductase_iron-sulfur_subunit_A_[Methanoculleus_sp._MAB1]	Methanoculleus_sp._MAB1	37	248.034	3484.96	3742.5
CCJ36651.1_heterodisulfide_reductase_subunit_A_[Methanoculleus_bourgensis_MS2]	Methanoculleus_bourgensis_MS2	37	248.034	3484.96	3742.5
AKB82244.1_CoB--CoM_heterodisulfide_reductase_subunit_A_[Methanosarcina_barkeri_3]	Methanosarcina_barkeri_3	37	259.541	3660.88	3987.44
ABQ87541.1_heterodisulfide_reductase,_subunit_A,_HdrA_[Methanobrevibacter_smithii_ATCC_35061]	Methanobrevibacter_smithii_ATCC_35061	37	258.985	3539.63	3645.52
ADC45969.1_CoB--CoM_heterodisulfide_reductase_subunit_A_HdrA_[Methanobrevibacter_ruminantium_M1]	Methanobrevibacter_ruminantium_M1	37	168.842	2216.24	2183.49
SCG86782.1_CoB-CoM_heterodisulfide_reductase_iron-sulfur_subunit_A_[Methanobacterium_congolense]	Methanobacterium_congolense	37	193.517	2746.5	2906.35
ABC57846.1_HdrA1_[Methanosphaera_stadtmanae_DSM_3091]	Methanosphaera_stadtmanae_DSM_3091	37	177.01	2402.18	2428.97
CEA13569.1_CoB-CoM_heterodisulfide_reductase_iron-sulfur_subunit_A_[Methanobacterium_formicicum]	Methanobacterium_formicicum	37	137.582	1827.65	1820.85
EFC92894.1_CoB--CoM_heterodisulfide_reductase_iron-sulfur_subunit_A_[Methanobrevibacter_smithii_DSM_2374]	Methanobrevibacter_smithii_DSM_2374	37	199.567	2701.46	2744.76
CEL25947.1_CoB-CoM_heterodisulfide_reductase_iron-sulfur_subunit_A_[Methanobacterium_formicicum]	Methanobacterium_formicicum	37	137.582	1827.65	1820.85
AKB45059.1_CoB--CoM_heterodisulfide_reductase_subunit_A_[Methanosarcina_vacuolata_Z-761]	Methanosarcina_vacuolata_Z-761	37	298.086	4097.99	4359.77
AKB67800.1_CoB--CoM_heterodisulfide_reductase_subunit_A_[Methanosarcina_mazei_LYC]	Methanosarcina_mazei_LYC	37	171.488	2247.51	2238.17
SAI88908.1_heterodisulfide_reductase_subunit_A_[Methanoculleus_bourgensis]	Methanoculleus_bourgensis	37	248.034	3484.96	3742.5
CAJ36003.1_heterodisulfide_reductase,_subunit_A_[Methanocella_arvoryzae_MRE50]	Methanocella_arvoryzae_MRE50	45	406.265	5518.55	5745.23
CAJ37997.1_heterodisulfide_reductase,_subunit_A_[Methanocella_arvoryzae_MRE50]	Methanocella_arvoryzae_MRE50	45	437.815	6100.93	6536.73
CAJ35394.1_putative_heterodisulfide_reductase,_subunit_A_[Methanocella_arvoryzae_MRE50]	Methanocella_arvoryzae_MRE50	45	287.345	4245.84	4813.26
AKB14277.1_CoB--CoM_heterodisulfide_reductase_subunit_A_[Methanosarcina_thermophila_TM-1]	Methanosarcina_thermophila_TM-1	50	285.992	3844.8	3991.09
AFD01198.1_CoB--CoM_heterodisulfide_reductase_subunit_A_[Methanocella_conradii_HZ254]	Methanocella_conradii_HZ254	50	322.119	4441.67	4649.88
AKB15084.1_CoB--CoM_heterodisulfide_reductase_subunit_A_[Methanosarcina_thermophila_CHTI-55]	Methanosarcina_thermophila_CHTI-55	55	285.992	3844.8	3991.09
SCM58649.1_CoB-CoM_heterodisulfide_reductase_iron-sulfur_subunit_A_[Methanothermobacter_wolfeii]	Methanothermobacter_wolfeii	60	377.573	5057.77	5179.58
ADL59336.1_CoB-CoM_heterodisulfide_reductase_iron-sulfur,_subunit_A_[Methanothermobacter_marburgensis_str._Marburg]	Methanothermobacter_marburgensis_str._Marburg	65	290.075	3952.53	4076.37
AIG98256.1_Heterodisulfide_reductase,_subunit_A_[Archaeoglobus_fulgidus_DSM_8774]	Archaeoglobus_fulgidus_DSM_8774	80	227.635	3048.25	3066.7
SCM58649_HdrA_Mwolfeii	Methanothermobacter wolfeii	60	108.667	1496.29	1567.83
WP_011018621_HdrA_Mkandleri	Methanopyrus kandleri	98	98.0183	1246.33	1213.36
WP_048060534_HdrA_Mfervidus	Methanothermus fervidus	83	199.489	2504.9	2423.92
WP_162484757_HdrA_Mjannaschii	Methanocaldococcus jannaschii	80	202.604	2575.09	2495.39
5odc_A. Heterodisulfide reductase Alpha subunit. Methanothermococcus thermolithotrophiocus. Ref	Methanothermococcus thermolithotrophicus	65	96.0997	1345.56	1457.95
5odc_G. Heterodisulfide reductase Alpha subunit. Methanothermococcus thermolithotrophiocus. Ref	Methanothermococcus thermolithotrophicus	65	103.406	1462.2	1585.08
7bkb_a. Heterodisulfide reductase subunit alpha. Methanospirillum hungatei. Ref	Methanospirillum hungatei	37	218.816	3193.81	3614.45
8bkb_A. Heterodisulfide reductase subunit alpha. Methanospirillum hungatei. Ref	Methanospirillum hungatei	37	221.191	3238.36	3673.18
