# Supplementary material for: Understanding Life at High Temperatures: Relationships of Molecular Channels in Enzymes of Methanogenic Archaea and Their Growth Temperatures
Source: Int J Mol Sci. 2022 Dec 2;23(23):15149. doi: 10.3390/ijms232315149 (PMC9741079; doi:10.3390/ijms232315149)
Supplement: Supplementary file 1 [file ijms-23-15149-s001.zip › data_Hdr_B.xls]

## Sheet: Sheet1
Accession_number_Info	Organism	Opt. Growth Temperature (ºC)	T_distance (A)	T_surface (A2)	T_volume (A3)
WP_015053301.1_CoB--CoM_heterodisulfide_reductase_subunit_B_[Methanolobus_psychrophilus]	Methanolobus_psychrophilus	18	44.2131	531.891	472.795
AKB75463.1_CoB--CoM_heterodisulfide_reductase_subunit_B_[Methanosarcina_lacustris_Z-7289]	Methanosarcina_lacustris_Z-7289	20	48.5386	636.883	610.737
ABE52424.1_CoB--CoM_heterodisulfide_reductase_subunit_B_[Methanococcoides_burtonii_DSM_6242]	Methanococcoides_burtonii_DSM_6242	21	72.4918	821.326	690.088
WP_062396480.1_CoB--CoM_heterodisulfide_reductase_subunit_B_[Methanogenium_cariaci]	Methanogenium_cariaci	21	42.6252	495.838	431.938
WP_011499568.1_CoB--CoM_heterodisulfide_reductase_subunit_B_[Methanococcoides_burtonii]	Methanococcoides_burtonii	21	72.4918	821.326	690.088
WP_023843927.1_CoB--CoM_heterodisulfide_reductase_subunit_B_[Methanolobus_tindarius]	Methanolobus_tindarius	25	22.0585	298.643	303.648
WP_048128027.1_CoB--CoM_heterodisulfide_reductase_subunit_B_[Methanosarcina_lacustris]	Methanosarcina_lacustris	25	30.5512	365.482	333.273
WP_135606497.1_CoB--CoM_heterodisulfide_reductase_subunit_B_[Methanococcoides_sp._NM1]	Methanococcoides_sp._NM1	25	122.293	1354.59	1114.32
WP_091688057.1_CoB--CoM_heterodisulfide_reductase_subunit_B_[Methanococcoides_vulcani]	Methanococcoides_vulcani	25	107.761	1215.33	1021.02
WP_135609777.1_CoB--CoM_heterodisulfide_reductase_subunit_B_[Methanococcoides_sp._AM1]	Methanococcoides_sp._AM1	25	155.331	1753.39	1462.92
TAN40317.1_CoB--CoM_heterodisulfide_reductase_subunit_B_[Candidatus_Methanoperedens_sp.]	Candidatus_Methanoperedens_sp.	27	70.0518	752.581	599.857
ACL17533.1_CoB/CoM_heterodisulfide_reductase,_subunit_B_[Methanosphaerula_palustris_E1-9c]	Methanosphaerula_palustris_E1-9c	28	13.9001	152.025	124.077
WP_011843467.1_CoB--CoM_heterodisulfide_reductase_subunit_B_[Methanoculleus_marisnigri]	Methanoculleus_marisnigri	28	46.2646	519.414	439.147
WP_074370493.1_CoB--CoM_heterodisulfide_reductase_subunit_B_[Methanoculleus_chikugoensis]	Methanoculleus_chikugoensis	28	36.8741	406.518	331.95
WP_012618852.1_CoB--CoM_heterodisulfide_reductase_subunit_B_[Methanosphaerula_palustris]	Methanosphaerula_palustris	28	13.9001	152.025	124.077
WP_013826065.1_CoB--CoM_heterodisulfide_reductase_subunit_B_[Methanobacterium_paludis]	Methanobacterium_paludis	28	57.2846	687.64	621.571
AEG18566.1_CoB/CoM_heterodisulfide_reductase,_subunit_B_[Methanobacterium_paludis]	Methanobacterium_paludis	28	57.2846	687.64	621.571
AKB23833.1_CoB--CoM_heterodisulfide_reductase_subunit_B_[Methanosarcina_sp._MTP4]	Methanosarcina_sp._MTP4	28	59.5594	644.096	523.585
WP_048051618.1_CoB--CoM_heterodisulfide_reductase_subunit_B_[Methanosarcina_soligelidi]	Methanosarcina_soligelidi	28	30.5521	365.501	333.29
WP_048195641.1_CoB--CoM_heterodisulfide_reductase_subunit_B_[Methanococcoides_methylutens]	Methanococcoides_methylutens	30	137.225	1568	1338.81
WP_066972901.1_CoB--CoM_heterodisulfide_reductase_subunit_B_[Methanobrevibacter_filiformis]	Methanobrevibacter_filiformis	30	50.8218	603.971	543.912
WP_091935833.1_CoB--CoM_heterodisulfide_reductase_subunit_B_[Methanolobus_profundi]	Methanolobus_profundi	30	70.0764	820.508	728.914
WP_072561307.1_CoB--CoM_heterodisulfide_reductase_subunit_B_[Methanohalophilus_halophilus]	Methanohalophilus_halophilus	30	42.6154	476.467	401.249
WP_067092267.1_CoB--CoM_heterodisulfide_reductase_subunit_B_[Methanobrevibacter_curvatus]	Methanobrevibacter_curvatus	30	46.7808	563.38	514.69
WP_004079685.1_CoB--CoM_heterodisulfide_reductase_subunit_B_[Methanoplanus_limicola]	Methanoplanus_limicola	30	20.8898	223.25	175.714
AKB48557.1_CoB--CoM_heterodisulfide_reductase_subunit_B_[Methanosarcina_sp._Kolksee]	Methanosarcina_sp._Kolksee	30	63.2976	761.808	680.909
WP_109968987.1_CoB--CoM_heterodisulfide_reductase_subunit_B_[Methanospirillum_lacunae]	Methanospirillum_lacunae	30	18.8534	228.651	212.03
AKB86043.1_CoB--CoM_heterodisulfide_reductase_subunit_B_[Methanococcoides_methylutens_MM1]	Methanococcoides_methylutens_MM1	30	41.256	504.538	455.021
AKB49617.1_CoB--CoM_heterodisulfide_reductase_subunit_B_[Methanosarcina_barkeri_str._Wiesmoor]	Methanosarcina_barkeri_str._Wiesmoor	30	18.4793	221.146	199.503
RQD85208.1_CoB--CoM_heterodisulfide_reductase_subunit_B_[Methanosalsum_natronophilum]	Methanosalsum_natronophilum	30	77.1752	864.499	732.185
WP_015286556.1_CoB--CoM_heterodisulfide_reductase_subunit_B_[Methanoregula_formicica]	Methanoregula_formicica	31.5	22.754	268.149	232.751
WP_013180181.1_CoB--CoM_heterodisulfide_reductase_subunit_B_[Methanococcus_voltae]	Methanococcus_voltae	35	24.2378	298.449	277.796
WP_011972188.1_CoB--CoM_heterodisulfide_reductase_subunit_B_[Methanococcus_vannielii]	Methanococcus_vannielii	35	11.7536	133.783	117.178
WP_133516718.1_CoB--CoM_heterodisulfide_reductase_subunit_B_[Methanimicrococcus_blatticola]	Methanimicrococcus_blatticola	35	56.5015	677.083	602.652
ADI36453.1_CoB/CoM_heterodisulfide_reductase,_subunit_B_[Methanococcus_voltae_A3]	Methanococcus_voltae_A3	35	24.2378	298.449	277.796
WP_011305668.1_CoB--CoM_heterodisulfide_reductase_subunit_B_[Methanosarcina_barkeri]	Methanosarcina_barkeri	35	18.4793	221.146	199.503
WP_063720459.1_CoB--CoM_heterodisulfide_reductase_subunit_B_[Methanobrevibacter_oralis]	Methanobrevibacter_oralis	35	40.3698	469.798	415.157
WP_048109375.1_CoB--CoM_heterodisulfide_reductase_subunit_B_[Methanosarcina_barkeri]	Methanosarcina_barkeri	35	30.5522	365.491	333.291
TFH04452.1_CoB--CoM_heterodisulfide_reductase_subunit_B_[Methanosarcina_sp.]	Methanosarcina_sp.	35	30.8846	367.808	331.187
ADI36467.1_CoB/CoM_heterodisulfide_reductase,_subunit_B_[Methanococcus_voltae_A3]	Methanococcus_voltae_A3	35	31.8976	346.851	282.424
AKB70213.1_CoB--CoM_heterodisulfide_reductase_subunit_B_[Methanosarcina_mazei_C16]	Methanosarcina_mazei_C16	35	47.0383	533.369	464.947
AKB39317.1_CoB--CoM_heterodisulfide_reductase_subunit_B_[Methanosarcina_mazei_WWM610]	Methanosarcina_mazei_WWM610	35	47.0383	533.369	464.947
WP_012900328.1_CoB--CoM_heterodisulfide_reductase_subunit_B_[Methanocella_paludicola]	Methanocella_paludicola	36	45.9235	551.306	492.932
WP_058739714.1_CoB--CoM_heterodisulfide_reductase_subunit_B_[Methanobrevibacter_millerae]	Methanobrevibacter_millerae	37	45.9869	506.856	423.319
BAP61335.1_heterodisulfide_reductase_subunit_B_[Methanococcus_maripaludis_KA1]	Methanococcus_maripaludis_KA1	37	4.72929	45.6194	33.0693
ABX02417.1_CoB--CoM_heterodisulfide_reductase,_subunit_B_[Methanococcus_maripaludis_C6]	Methanococcus_maripaludis_C6	37	4.72932	45.6196	33.0692
WP_015323743.1_CoB--CoM_heterodisulfide_reductase_subunit_B_[Methanomethylovorans_hollandica]	Methanomethylovorans_hollandica	37	45.1308	518.163	446.988
WP_004037753.1_CoB--CoM_heterodisulfide_reductase_subunit_B_[Methanofollis_liminatans]	Methanofollis_liminatans	37	54.3805	615.296	522.552
WP_067258659.1_CoB--CoM_heterodisulfide_reductase_subunit_B_[Methanobrevibacter_cuticularis]	Methanobrevibacter_cuticularis	37	75.1344	899.185	811.546
WP_100905958.1_CoB--CoM_heterodisulfide_reductase_subunit_B_[Methanobacterium_subterraneum]	Methanobacterium_subterraneum	37	46.6952	551.814	485.321
WP_042706015.1_CoB--CoM_heterodisulfide_reductase_subunit_B_[Methanomicrobium_mobile]	Methanomicrobium_mobile	37	33.0294	385.987	343.838
AKB64092.1_CoB--CoM_heterodisulfide_reductase_subunit_B_[Methanosarcina_mazei_S-6]	Methanosarcina_mazei_S-6	37	7.57372	81.869	66.9207
WP_019264685.1_CoB--CoM_heterodisulfide_reductase_subunit_B_[Methanobrevibacter_smithii]	Methanobrevibacter_smithii	37	33.7037	421.744	395.562
WP_011171099.1_CoB--CoM_heterodisulfide_reductase_subunit_B_[Methanococcus_maripaludis]	Methanococcus_maripaludis	37	24.2353	265.041	217.089
WP_011448821.1_CoB--CoM_heterodisulfide_reductase_subunit_B_[Methanospirillum_hungatei]	Methanospirillum_hungatei	37	40.3966	442.914	372.798
WP_004030536.1_CoB--CoM_heterodisulfide_reductase_subunit_B_[Methanobacterium_formicicum]	Methanobacterium_formicicum	37	88.5375	1021.97	869.741
WP_013036891.1_heterodisulfide_reductase_subunit_B_[Methanohalophilus_mahii]	Methanohalophilus_mahii	37	88.3608	1091.03	1014.52
BAP63349.1_heterodisulfide_reductase_subunit_B_[Methanococcus_maripaludis_OS7]	Methanococcus_maripaludis_OS7	37	24.2353	265.041	217.089
WP_042704387.1_CoB--CoM_heterodisulfide_reductase_subunit_B_[Methanobrevibacter_arboriphilus]	Methanobrevibacter_arboriphilus	37	46.5648	544.435	482.575
WP_048148159.1_CoB--CoM_heterodisulfide_reductase_subunit_B_[Methanolacinia_paynteri]	Methanolacinia_paynteri	37	58.9861	693.034	614.171
SAI88909.1_heterodisulfide_reductase_subunit_B_[Methanoculleus_bourgensis]	Methanoculleus_bourgensis	37	50.6357	629.866	594.77
WP_116669634.1_CoB--CoM_heterodisulfide_reductase_subunit_B_[Methanobrevibacter_woesei]	Methanobrevibacter_woesei	37	75.2892	881.068	764.709
RNI08111.1_CoB--CoM_heterodisulfide_reductase_subunit_B_[Methanohalophilus_portucalensis_FDF-1]	Methanohalophilus_portucalensis_FDF-1	37	45.6879	501.916	408.232
WP_015411490.1_CoB--CoM_heterodisulfide_reductase_subunit_B_[Methanosarcina_mazei]	Methanosarcina_mazei	37	47.0383	533.369	464.947
WP_011170997.1_CoB--CoM_heterodisulfide_reductase_subunit_B_[Methanococcus_maripaludis]	Methanococcus_maripaludis	37	4.72923	45.6182	33.0672
WP_116591368.1_CoB--CoM_heterodisulfide_reductase_subunit_B_[Methanobrevibacter_thaueri]	Methanobrevibacter_thaueri	37	64.9049	777.425	695.818
BAP63234.1_heterodisulfide_reductase_subunit_B_[Methanococcus_maripaludis_OS7]	Methanococcus_maripaludis_OS7	37	4.72929	45.6194	33.0693
WP_067145816.1_CoB--CoM_heterodisulfide_reductase_subunit_B_[Methanobrevibacter_olleyae]	Methanobrevibacter_olleyae	37	34.6072	401.478	350.272
ADE37281.1_CoB--CoM_heterodisulfide_reductase_subunit_B_[Methanohalophilus_mahii_DSM_5219]	Methanohalophilus_mahii_DSM_5219	37	27.598	326.142	287.324
WP_048136992.1_CoB--CoM_heterodisulfide_reductase_subunit_B_[Methanosarcina_horonobensis]	Methanosarcina_horonobensis	37	38.5301	451.593	407.013
WP_067048403.1_CoB--CoM_heterodisulfide_reductase_subunit_B_[Methanofollis_ethanolicus]	Methanofollis_ethanolicus	37	78.2483	834.712	653.64
WP_105460730.1_CoB--CoM_heterodisulfide_reductase_subunit_B_[Methanohalophilus_euhalobius]	Methanohalophilus_euhalobius	37	34.3383	392.334	341.65
WP_012955619.1_CoB--CoM_heterodisulfide_reductase_subunit_B_[Methanobrevibacter_ruminantium]	Methanobrevibacter_ruminantium	37	49.0948	542.822	457.633
AKB63515.1_CoB--CoM_heterodisulfide_reductase_subunit_B_[Methanosarcina_mazei_S-6]	Methanosarcina_mazei_S-6	37	30.5524	365.506	333.294
WP_088539445.1_CoB--CoM_heterodisulfide_reductase_subunit_B_[Methanobrevibacter_sp._87.7]	Methanobrevibacter_sp._87.7	37	60.6469	691.434	588.044
TQD24941.1_CoB--CoM_heterodisulfide_reductase_subunit_B_[Methanolobus_vulcani]	Methanolobus_vulcani	37	39.8251	417.191	326.504
WP_048173894.1_CoB--CoM_heterodisulfide_reductase_subunit_B_[Methanosarcina_siciliae]	Methanosarcina_siciliae	37	30.9891	373.038	343.909
WP_011832617.1_CoB--CoM_heterodisulfide_reductase_subunit_B_[Methanocorpusculum_labreanum]	Methanocorpusculum_labreanum	37	58.191	690.65	616.488
SCG85615.1_CoB-CoM_heterodisulfide_reductase_subunit_B_[Methanobacterium_congolense]	Methanobacterium_congolense	37	80.4208	985.492	924.626
EFC93426.1_CoB--CoM_heterodisulfide_reductase,_subunit_B_[Methanobrevibacter_smithii_DSM_2374]	Methanobrevibacter_smithii_DSM_2374	37	35.6796	429.736	389.434
WP_013330393.1_CoB--CoM_heterodisulfide_reductase_subunit_B_[Methanolacinia_petrolearia]	Methanolacinia_petrolearia	37	95.2659	1058.76	875.273
EEE41818.1_CoB--CoM_heterodisulfide_reductase,_subunit_B_[Methanobrevibacter_smithii_DSM_2375]	Methanobrevibacter_smithii_DSM_2375	37	35.6796	429.736	389.434
WP_072360721.1_CoB--CoM_heterodisulfide_reductase_subunit_B_[Methanohalophilus_portucalensis]	Methanohalophilus_portucalensis	37	45.6879	501.916	408.232
OQD58047.1_heterodisulfide_reductase,_subunit_B_[Methanobrevibacter_arboriphilus_JCM_13429_=_DSM_1125]	Methanobrevibacter_arboriphilus_JCM_13429_=_DSM_1125	37	120.122	1415.08	1278.16
OPY20865.1_CoB--CoM_heterodisulfide_reductase_subunit_B_[Methanobacterium_sp._PtaU1.Bin097]	Methanobacterium_sp._PtaU1.Bin097	37	133.994	1647.14	1492.45
AKB78281.1_CoB--CoM_heterodisulfide_reductase_subunit_B_[Methanosarcina_horonobensis_HB-1_=_JCM_15518]	Methanosarcina_horonobensis_HB-1_=_JCM_15518	37	96.9374	1186.53	1085.55
AKB60851.1_CoB--CoM_heterodisulfide_reductase_subunit_B_[Methanosarcina_mazei_SarPi]	Methanosarcina_mazei_SarPi	37	98.131	1219.79	1112.33
AKB58181.1_CoB--CoM_heterodisulfide_reductase_subunit_B_[Methanosarcina_barkeri_227]	Methanosarcina_barkeri_227	37	23.8039	279.182	250.96
AKB60306.1_CoB--CoM_heterodisulfide_reductase_subunit_B_[Methanosarcina_mazei_SarPi]	Methanosarcina_mazei_SarPi	37	30.5523	365.504	333.294
RBQ23665.1_CoB--CoM_heterodisulfide_reductase_subunit_B_[Methanobrevibacter_sp._NOE]	Methanobrevibacter_sp._NOE	37	50.3806	568.752	481.868
AKB76900.1_CoB--CoM_heterodisulfide_reductase_subunit_B_[Methanosarcina_horonobensis_HB-1_=_JCM_15518]	Methanosarcina_horonobensis_HB-1_=_JCM_15518	37	38.5301	451.593	407.013
WP_129598283.1_CoB--CoM_heterodisulfide_reductase_subunit_B_[Methanohalophilus_sp._SLHTYRO]	Methanohalophilus_sp._SLHTYRO	37	26.6117	319.883	294.936
WP_095609340.1_CoB--CoM_heterodisulfide_reductase_subunit_B_[Methanosphaera_cuniculi]	Methanosphaera_cuniculi	37	45.4451	516.523	440.985
WP_128693497.1_CoB--CoM_heterodisulfide_reductase_subunit_B_[Methanoculleus_taiwanensis]	Methanoculleus_taiwanensis	37	40.8438	449.656	370.366
WP_067043797.1_CoB--CoM_heterodisulfide_reductase_subunit_B_[Methanobrevibacter_sp._YE315]	Methanobrevibacter_sp._YE315	37	65.0532	785.896	708.442
WP_048180337.1_CoB--CoM_heterodisulfide_reductase_subunit_B_[Methanoculleus_sediminis]	Methanoculleus_sediminis	37	36.7911	400.783	320.497
AKB45057.1_CoB--CoM_heterodisulfide_reductase_subunit_B_[Methanosarcina_vacuolata_Z-761]	[Methanosarcina_vacuolata_Z-761	37	97.6667	1214.54	1139.74
RBQ22370.1_CoB--CoM_heterodisulfide_reductase_subunit_B_[Methanobrevibacter_sp._NOE]	Methanobrevibacter_sp._NOE	37	119.929	1514.01	1439.86
CCJ36650.1_heterodisulfide_reductase_subunit_B_[Methanoculleus_bourgensis_MS2]	Methanoculleus_bourgensis_MS2	37	50.6357	629.866	594.77
WP_123136242.1_CoB--CoM_heterodisulfide_reductase_subunit_B_[Methanohalophilus_sp._RSK]	Methanohalophilus_sp._RSK	37	49.1251	549.069	460.193
WP_019177711.1_CoB--CoM_heterodisulfide_reductase_subunit_B_[Methanomassiliicoccus_luminyensis]	Methanomassiliicoccus_luminyensis	37	16.3349	198.068	189.977
WP_067074770.1_CoB--CoM_heterodisulfide_reductase_subunit_B_[Methanoculleus_horonobensis]	Methanoculleus_horonobensis	39.5	40.0891	439.221	355.225
WP_135389280.1_CoB--CoM_heterodisulfide_reductase_subunit_B_[Methanolobus_sp._SY-01]	Methanolobus_sp._SY-01	40	24.0615	273.41	230.371
WP_013897643.1_CoB--CoM_heterodisulfide_reductase_subunit_B_[Methanosalsum_zhilinae]	Methanosalsum_zhilinae	45	54.3398	604.203	502.108
CAJ35395.1_putative_heterodisulfide_reductase,_subunit_B_[Methanocella_arvoryzae_MRE50]	Methanocella_arvoryzae_MRE50	45	102.617	1198.94	1069.28
WP_054299779.1_CoB--CoM_heterodisulfide_reductase_subunit_B_[Methanosarcina_flavescens]	Methanosarcina_flavescens	45	60.8383	705.931	614.548
WP_012034599.1_CoB--CoM_heterodisulfide_reductase_subunit_B_[Methanocella_arvoryzae]	Methanocella_arvoryzae	45	33.3522	386.127	332.034
AEH60204.1_CoB/CoM_heterodisulfide_reductase,_subunit_B_[Methanosalsum_zhilinae_DSM_4017]	Methanosalsum_zhilinae_DSM_4017	45	54.3398	604.203	502.108
WP_013194890.1_CoB--CoM_heterodisulfide_reductase_subunit_B_[Methanohalobium_evestigatum]	Methanohalobium_evestigatum	50	79.0977	934.012	836.741
AKB13331.1_CoB--CoM_heterodisulfide_reductase_subunit_B_[Methanosarcina_thermophila_TM-1]	Methanosarcina_thermophila_TM-1	50	18.4787	221.142	199.496
WP_048167372.1_CoB--CoM_heterodisulfide_reductase_subunit_B_[Methanosarcina_thermophila]	Methanosarcina_thermophila	50	18.4787	221.142	199.496
WP_007314350.1_CoB--CoM_heterodisulfide_reductase_subunit_B_[Methanolinea_tarda]	Methanolinea_tarda	50	34.4922	409.927	358.543
AKB14279.1_CoB--CoM_heterodisulfide_reductase_subunit_B_[Methanosarcina_thermophila_TM-1]	Methanosarcina_thermophila_TM-1	50	86.7056	1033.64	912.934
WP_066957205.1_CoB--CoM_heterodisulfide_reductase_subunit_B_[Methanoculleus_thermophilus]	Methanoculleus_thermophilus	55	62.4342	694.302	571.296
WP_048176418.1_CoB--CoM_heterodisulfide_reductase_subunit_B_[Methanothermobacter_sp._CaT2]	Methanothermobacter_sp._CaT2	55	31.3627	352.516	300.355
WP_115892902.1_CoB--CoM_heterodisulfide_reductase_subunit_B_[Methanothermobacter_defluvii]	Methanothermobacter_defluvii	60	38.7646	447.281	383.473
SCM56250.1_CoB-CoM_heterodisulfide_reductase_subunit_B_[Methanothermobacter_wolfeii]	Methanothermobacter_wolfeii	60	31.3652	352.549	300.385
WP_010877481.1_CoB--CoM_heterodisulfide_reductase_subunit_B_[Methanothermobacter_thermautotrophicus]	Methanothermobacter_thermautotrophicus	65	39.3843	455.203	391.17
WP_013295277.1_CoB--CoM_heterodisulfide_reductase_subunit_B_[Methanothermobacter_marburgensis]	Methanothermobacter_marburgensis	65	27.7858	317.962	274.293
WP_013866216.1_CoB--CoM_heterodisulfide_reductase_subunit_B_[Methanothermococcus_okinawensis]	Methanothermococcus_okinawensis	65	22.8569	281.927	271.3
WP_018154030.1_CoB--CoM_heterodisulfide_reductase_subunit_B_[Methanothermococcus_thermolithotrophicus]	Methanothermococcus_thermolithotrophicus	65	73.0979	836.481	720.967
ADL58051.1_CoB-CoM_heterodisulfide_reductase,_subunit_B_[Methanothermobacter_marburgensis_str._Marburg]	Methanothermobacter_marburgensis_str._Marburg	65	27.7858	317.962	274.293
WP_084174085.1_CoB--CoM_heterodisulfide_reductase_subunit_B_[Methermicoccus_shengliensis]	Methermicoccus_shengliensis	65	31.5072	353.799	293.92
AEH06030.1_CoB/CoM_heterodisulfide_reductase,_subunit_B_[Methanothermococcus_okinawensis_IH1]	Methanothermococcus_okinawensis_IH1	65	22.8569	281.927	271.3
WP_007044540.1_CoB--CoM_heterodisulfide_reductase_subunit_B_[Methanotorris_formicicus]	Methanotorris_formicicus	70	15.983	194.635	179.792
EHP83974.1_CoB/CoM_heterodisulfide_reductase,_subunit_B_[Methanotorris_formicicus_Mc-S-70]	Methanotorris_formicicus_Mc-S-70	70	50.059	552.392	462.27
RAO79977.1_CoB--CoM_heterodisulfide_reductase_subunit_B_[Methanothermobacter_tenebrarum]	Methanothermobacter_tenebrarum	70	20.8744	247.868	223.342
ACX72147.1_CoB/CoM_heterodisulfide_reductase,_subunit_B_[Methanocaldococcus_vulcanius_M7]	Methanocaldococcus_vulcanius_M7	80	15.2315	171.028	146.792
WP_012819691.1_CoB--CoM_heterodisulfide_reductase_subunit_B_[Methanocaldococcus_vulcanius]	Methanocaldococcus_vulcanius	80	15.2315	171.028	146.792
WP_010870248.1_CoB--CoM_heterodisulfide_reductase_subunit_B_[Methanocaldococcus_jannaschii]	Methanocaldococcus_jannaschii	80	41.6406	475.041	414.654
AIG98254.1_Heterodisulfide_reductase,_subunit_B_[Archaeoglobus_fulgidus_DSM_8774]	Archaeoglobus_fulgidus_DSM_8774	80	51.8329	600.98	520.87
WP_013413816.1_CoB--CoM_heterodisulfide_reductase_subunit_B_[Methanothermus_fervidus]	Methanothermus_fervidus	83	27.4278	332.201	297.542
ADP77538.1_CoB--CoM_heterodisulfide_reductase_subunit_B_[Methanothermus_fervidus_DSM_2088]	Methanothermus_fervidus_DSM_2088	83	27.4278	332.201	297.542
ADG13166.1_CoB/CoM_heterodisulfide_reductase,_subunit_B_[Methanocaldococcus_infernus_ME]	Methanocaldococcus_infernus_ME	85	52.7803	623.034	558.444
WP_015791669.1_CoB--CoM_heterodisulfide_reductase_subunit_B_[Methanocaldococcus_fervens]	Methanocaldococcus_fervens	85	15.2323	171.03	146.793
ACV24933.1_CoB/CoM_heterodisulfide_reductase,_subunit_B_[Methanocaldococcus_fervens_AG86]	Methanocaldococcus_fervens_AG86	85	15.2323	171.03	146.793
WP_013099912.1_CoB--CoM_heterodisulfide_reductase_subunit_B_[Methanocaldococcus_infernus]	Methanocaldococcus_infernus	85	52.7803	623.034	558.444
WP_013798588.1_CoB--CoM_heterodisulfide_reductase_subunit_B_[Methanotorris_igneus]	Methanotorris_igneus	85	49.7643	547.593	457.606
AEF95822.1_CoB/CoM_heterodisulfide_reductase,_subunit_B_[Methanotorris_igneus_Kol_5]	Methanotorris_igneus_Kol_5	85	16.6176	209.253	199.446
ADC69976.1_CoB/CoM_heterodisulfide_reductase,_subunit_B_[Methanocaldococcus_sp._FS406-22]	Methanocaldococcus_sp._FS406-22	92	15.2337	171.062	146.829
WP_088335731.1_CoB--CoM_heterodisulfide_reductase_subunit_B_[Methanopyrus_sp._KOL6]	Methanopyrus_sp._KOL6	110	74.3288	941.444	889.416
WP_109942096.1_CoB--CoM_heterodisulfide_reductase_subunit_B_[Methanospirillum_stamsii]	Methanospirillum_stamsii	30	56.8801	694.624	626.184
WP_094227246.1_CoB--CoM_heterodisulfide_reductase_subunit_B_[Methanolobus_psychrotolerans]	Methanolobus_psychrotolerans	35	26.1008	277.291	221.86
WP_011973028.1_CoB--CoM_heterodisulfide_reductase_subunit_B_[Methanococcus_aeolicus]	Methanococcus_aeolicus	46	18.6678	219.861	193.561
TMS42905.1_CoB--CoM_heterodisulfide_reductase_subunit_B_[Methanobacterium_sp.]	Methanobacterium_sp.	57	65.9048	725.231	596.19
WP_042708055.1_CoB--CoM_heterodisulfide_reductase_subunit_B_[Methanobrevibacter_wolinii]	Methanobrevibacter_wolinii	37	60.7104	691.066	586.258
WP_116484085.1_CoB--CoM_heterodisulfide_reductase_subunit_B_[Candidatus_Methanoperedenaceae_archaeon]	Candidatus_Methanoperedenaceae_archaeon	37	48.5791	542.344	445.42
SCM56250_HdrB_Mwolfeii_944298110b4e8c9d	M. wolfeii	60	42.9771	509.908	446.225
WP_010870248_Mjannaschii_9bd544fc980cd294	Methanocaldococcus jannaschii	80	42.1026	488.928	433.287
WP_010870378_HdrB_Mjannaschii_7f65a91d325b54d5	Methanocaldococcus jannaschii	80	56.5413	673.803	590.85
WP_011018942_HdrB_Mkandleri_69433ec2e4fff24e	Methanopyrus kandleri AV19	98	68.9031	789.716	669.681
WP_013413816_HdrB_Mfervidus_e6cb6265cfb28ccf	M. fervidus	83	32.1872	372.063	311.286
AKB15082.1_CoB--CoM_heterodisulfide_reductase_subunit_B_[Methanosarcina_thermophila_CHTI-55]	Methanosarcina_thermophila_CHTI-55	55	62.2745	786.58	742.008
AKB16034.1_CoB--CoM_heterodisulfide_reductase_subunit_B_[Methanosarcina_thermophila_CHTI-55]	Methanosarcina_thermophila_CHTI-55	55	32.1994	381.516	331.279
WP_088335731.1_CoB--CoM_heterodisulfide_reductase_subunit_B_[unclassified_Methanopyrus_SNP6]	Methanopyrus_sp._SNP6	110	109.29	1260.45	1099.17
5odr_B. Heterodisulfide reductase. Subunit beta. Methanothermococcus thermolithotrophicus. Reference	Methanothermococcus thermolithotrophicus	65	33.9682	383.296	329.687
5odr_H. Heterodisulfide reductase. Subunit beta. Methanothermococcus thermolithotrophicus. Reference	Methanothermococcus thermolithotrophicus	65	19.8323	214.909	178.379
7bkd_B. Heterodisulfide reductase subunit Beta. Methanospirillum hungatei. Reference	Methanospirillum hungatei	37	16.7155	211.797	205.004
7bkd_d. Heterodisulfide reductase subunit Beta. Methanospirillum hungatei. Reference	Methanospirillum hungatei	37	12.7136	162.792	161.761
