# Supplementary material for: Understanding Life at High Temperatures: Relationships of Molecular Channels in Enzymes of Methanogenic Archaea and Their Growth Temperatures
Source: Int J Mol Sci. 2022 Dec 2;23(23):15149. doi: 10.3390/ijms232315149 (PMC9741079; doi:10.3390/ijms232315149)
Supplement: Supplementary file 1 [file ijms-23-15149-s001.zip › data_Hdr_C.xls]

## Sheet: Sheet1
Accession_number_Info	Organism	Opt. Growth Temperature (ºC)	T_length (A)	T_surface (A2)	T_volume (A3)
WP_015053300.1_CoB--CoM_heterodisulfide_reductase_subunit_C_[Methanolobus_psychrophilus]	Methanolobus_psychrophilus	18	16.8047	185.243	151.199
WP_048051418.1_CoB--CoM_heterodisulfide_reductase_subunit_C_[Methanosarcina_soligelidi]	Methanosarcina_soligelidi	28	16.9158	171.266	130.976
WP_144011633.1_CoB--CoM_heterodisulfide_reductase_subunit_C_[Methanobacterium_paludis]	Methanobacterium_paludis	28	7.70792	94.9643	89.6742
WP_074370492.1_CoB--CoM_heterodisulfide_reductase_subunit_C_[Methanoculleus_chikugoensis]	Methanoculleus_chikugoensis	28	8.53691	96.7778	83.08
AEG18567.1_CoB/CoM_heterodisulfide_reductase,_subunit_C_[Methanobacterium_paludis]	Methanobacterium_paludis	28	7.70792	94.9643	89.6742
AKB39318.1_CoB--CoM_heterodisulfide_reductase_subunit_C_[Methanosarcina_mazei_WWM610]	Methanosarcina_mazei_WWM610	30	20.9758	242.527	213.801
AKB49616.1_CoB--CoM_heterodisulfide_reductase_subunit_C_[Methanosarcina_barkeri_str._Wiesmoor]	Methanosarcina_barkeri_str._Wiesmoor	30	2.95064	31.8125	24.9999
WP_066972904.1_CoB--CoM_heterodisulfide_reductase_subunit_C_[Methanobrevibacter_filiformis]	Methanobrevibacter_filiformis	30	46.5955	523.082	446.302
WP_144017579.1_CoB--CoM_heterodisulfide_reductase_subunit_C_[Methanobacterium_lacus]	Methanobacterium_lacus	30	7.70773	94.9621	89.6721
AKB52036.1_CoB--CoM_heterodisulfide_reductase_subunit_C_[Methanosarcina_barkeri_str._Wiesmoor]	Methanosarcina_barkeri_str._Wiesmoor	30	35.8833	420.495	366.502
WP_072561306.1_CoB--CoM_heterodisulfide_reductase_subunit_C_[Methanohalophilus_halophilus]	Methanohalophilus_halophilus]	30	23.3311	296.017	284.653
AKB86044.1_CoB--CoM_heterodisulfide_reductase_subunit_C_[Methanococcoides_methylutens_MM1]	Methanococcoides_methylutens_MM1	30	23.658	269.985	230.248
WP_048206068.1_CoB--CoM_heterodisulfide_reductase_subunit_C_[Methanococcoides_methylutens]	Methanococcoides_methylutens	30	23.1019	274.41	245.847
AKB17856.1_CoB--CoM_heterodisulfide_reductase_subunit_C_[Methanosarcina_sp._WWM596]	Methanosarcina_sp.	30	35.885	420.521	366.522
WP_091937430.1_CoB--CoM_heterodisulfide_reductase_subunit_C_[Methanolobus_profundi]	Methanolobus_profundi	30	16.1779	192.585	171.285
ADZ08951.1_CoB/CoM_heterodisulfide_reductase,_subunit_C_[Methanobacterium_lacus]	Methanobacterium_lacus	30	7.70773	94.9621	89.6721
RQD85209.1_CoB--CoM_heterodisulfide_reductase_subunit_C_[Methanosalsum_natronophilum]	Methanosalsum_natronophilum	30	19.0527	224.874	197.208
RNI07511.1_CoB--CoM_heterodisulfide_reductase_subunit_C_[Methanohalophilus_halophilus]	Methanohalophilus_halophilus	30	23.3311	296.017	284.653
WP_015286555.1_CoB--CoM_heterodisulfide_reductase_subunit_C_[Methanoregula_formicica]	Methanoregula_formicica	31.5	14.9874	158.558	126.863
AKB56199.1_CoB--CoM_heterodisulfide_reductase_subunit_C_[Methanosarcina_barkeri_MS]	Methanosarcina_barkeri_MS	35	10.5277	118.678	100.329
AKB72467.1_CoB--CoM_heterodisulfide_reductase_subunit_C_[Methanosarcina_mazei_C16]	Methanosarcina_mazei_C16	35	16.9158	171.266	130.976
AKB38440.1_CoB--CoM_heterodisulfide_reductase_subunit_C_[Methanosarcina_siciliae_C2J]	Methanosarcina_siciliae_C2J	35	12.3393	142.783	121.398
AKB37963.1_CoB--CoM_heterodisulfide_reductase_subunit_C_[Methanosarcina_siciliae_C2J]	Methanosarcina_siciliae_C2J	35	39.5621	455.784	389.737
RBQ25451.1_CoB--CoM_heterodisulfide_reductase_iron-sulfur_subunit_C_[Methanocorpusculum_sp._MCE]	Methanocorpusculum	35	26.4407	311.376	284.25
ADI36466.1_CoB/CoM_heterodisulfide_reductase,_subunit_C_[Methanococcus_voltae_A3]	Methanococcus_voltae_A3	35	16.6264	185.765	150.141
TFH04451.1_CoB--CoM_heterodisulfide_reductase_subunit_C_[Methanosarcina_sp.]	Methanosarcina_sp.	35	20.9757	242.515	213.79
RXA17074.1_CoB--CoM_heterodisulfide_reductase_subunit_C_[Methanosarcina_sp._MSH10X1]	Methanosarcina_sp._MSH10X1	35	8.31534	98.4116	90.5786
AKB60852.1_CoB--CoM_heterodisulfide_reductase_subunit_C_[Methanosarcina_mazei_SarPi]	Methanosarcina_mazei_SarPi	37	52.34	616.52	531.962
WP_048180340.1_CoB--CoM_heterodisulfide_reductase_subunit_C_[Methanoculleus_sediminis]	Methanoculleus_sediminis	37	44.9673	530.228	458.382
WP_080460216.1_CoB--CoM_heterodisulfide_reductase_subunit_C_[Methanobrevibacter_arboriphilus]	Methanobrevibacter_arboriphilus	37	60.1514	665.428	551.707
WP_048084665.1_CoB--CoM_heterodisulfide_reductase_subunit_C_[Methanobacterium_formicicum]	Methanobacterium_formicicum	37	34.9609	351.67	274.004
WP_084270688.1_CoB--CoM_heterodisulfide_reductase_subunit_C_[Methanobrevibacter_cuticularis]	Methanobrevibacter_cuticularis	37	57.4864	616.232	497.678
WP_105460729.1_CoB--CoM_heterodisulfide_reductase_subunit_C_[Methanohalophilus_euhalobius]	Methanohalophilus_euhalobius	37	8.4705	97.6365	81.6225
WP_123136243.1_CoB--CoM_heterodisulfide_reductase_subunit_C_[Methanohalophilus_sp._RSK]	Methanohalophilus_sp._RSK	37	22.1233	285.485	278.692
WP_100815580.1_CoB--CoM_heterodisulfide_reductase_subunit_C_[Methanobrevibacter_smithii]	Methanobrevibacter_smithii	37	44.0609	479.31	392.838
WP_042701662.1_CoB--CoM_heterodisulfide_reductase_subunit_C_[Methanobrevibacter_arboriphilus]	Methanobrevibacter_arboriphilus	37	46.226	535.427	470.081
WP_091699794.1_CoB--CoM_heterodisulfide_reductase_subunit_C_[Methanobrevibacter_gottschalkii]	Methanobrevibacter_gottschalkii	37	28.1421	293.546	226.032
AKB77601.1_CoB--CoM_heterodisulfide_reductase_subunit_C_[Methanosarcina_horonobensis_HB-1_=_JCM_15518]	Methanosarcina_horonobensis_HB-1_=_JCM_15518	37	35.8847	420.52	366.519
AKB34072.1_CoB--CoM_heterodisulfide_reductase_subunit_C_[Methanosarcina_siciliae_HI350]	Methanosarcina_siciliae_HI350	37	12.3393	142.783	121.398
AKB58180.1_CoB--CoM_heterodisulfide_reductase_subunit_C_[Methanosarcina_barkeri_227]	Methanosarcina_barkeri_227	37	39.5613	455.773	389.733
WP_048148587.1_CoB--CoM_heterodisulfide_reductase_subunit_C_[Methanolacinia_paynteri]	Methanolacinia_paynteri	37	8.53807	96.789	83.0912
AKB59677.1_CoB--CoM_heterodisulfide_reductase_subunit_C_[Methanosarcina_barkeri_227]	Methanosarcina_barkeri_227	37	10.5277	118.678	100.329
WP_048160776.1_CoB--CoM_heterodisulfide_reductase_subunit_C_[Methanosarcina_sp._1.H.A.2.2]	Methanosarcina_sp._1.H.A.2.2	37	7.04143	79.7179	69.7298
WP_088539443.1_CoB--CoM_heterodisulfide_reductase_subunit_C_[Methanobrevibacter_sp._87.7]	Methanobrevibacter_sp._87.7	37	82.1995	896.546	743.532
WP_019264686.1_CoB--CoM_heterodisulfide_reductase_subunit_C_[Methanobrevibacter_smithii]	Methanobrevibacter_smithii	37	40.1105	462.028	402.74
WP_143714357.1_CoB--CoM_heterodisulfide_reductase_subunit_C_[Methanobrevibacter_ruminantium]	Methanobrevibacter_ruminantium	37	66.2162	715.747	577.758
WP_067048406.1_CoB--CoM_heterodisulfide_reductase_subunit_C_[Methanofollis_ethanolicus]	Methanofollis_ethanolicus	37	16.4799	195.942	179.107
WP_026068956.1_CoB--CoM_heterodisulfide_reductase_subunit_C_[Methanomassiliicoccus_luminyensis]	Methanomassiliicoccus_luminyensis	37	14.5969	171.718	146.238
WP_067145814.1_CoB--CoM_heterodisulfide_reductase_subunit_C_[Methanobrevibacter_olleyae]	Methanobrevibacter_olleyae	37	68.4356	751.74	620.084
TQD25431.1_CoB--CoM_heterodisulfide_reductase_subunit_C_[Methanolobus_vulcani]	Methanolobus_vulcani	37	24.4035	300.419	275.33
AKB39895.1_CoB--CoM_heterodisulfide_reductase_subunit_C_[Methanosarcina_mazei_WWM610]	Methanosarcina_mazei_WWM610	37	44.7725	520.562	454.931
AKB29666.1_CoB--CoM_heterodisulfide_reductase_subunit_C_[Methanosarcina_siciliae_T4/M]	Methanosarcina_siciliae_T4/M	37	44.184	525.256	459.539
RBQ22369.1_CoB--CoM_heterodisulfide_reductase_iron-sulfur_subunit_C_[Methanobrevibacter_sp._NOE]	Methanobrevibacter_sp._NOE	37	30.679	362.887	320.886
WP_013330394.1_CoB--CoM_heterodisulfide_reductase_subunit_C_[Methanolacinia_petrolearia]	Methanolacinia_petrolearia	37	21.9774	250.05	220.883
ADE37282.1_CoB--CoM_heterodisulfide_reductase_subunit_C_[Methanohalophilus_mahii_DSM_5219]	Methanohalophilus_mahii_DSM_5219	37	12.451	160.049	153.629
OPY25983.1_CoB--CoM_heterodisulfide_reductase_iron-sulfur_subunit_C_[Methanobacterium_sp._PtaU1.Bin242]	Methanobacterium_sp._PtaU1.Bin242	37	12.4566	137.601	115.508
CCJ36649.1_heterodisulfide_reductase_subunit_C_[Methanoculleus_bourgensis_MS2]	Methanoculleus_bourgensis_MS2	37	59.9493	700.203	590.385
EFC93425.1_CoB--CoM_heterodisulfide_reductase,_subunit_C_[Methanobrevibacter_smithii_DSM_2374]	Methanobrevibacter_smithii_DSM_2374	37	40.1105	462.028	402.74
EEE41819.1_CoB--CoM_heterodisulfide_reductase,_subunit_C_[Methanobrevibacter_smithii_DSM_2375]	Methanobrevibacter_smithii_DSM_2375	37	40.1105	462.028	402.74
SCG86045.1_CoB-CoM_heterodisulfide_reductase_iron-sulfur_subunit_C_[Methanobacterium_congolense]	Methanobacterium_congolense	37	42.3182	433.433	331.291
WP_014867623.1_CoB--CoM_heterodisulfide_reductase_subunit_C_[Methanoculleus_bourgensis]	Methanoculleus_bourgensis	37	59.9493	700.203	590.385
CVK33434.1_CoB--CoM_heterodisulfide_reductase_iron-sulfur_subunit_C_[Methanoculleus_sp._MAB1]	Methanoculleus_sp._MAB1	37	45.8227	528.059	445.782
OPY20866.1_CoB--CoM_heterodisulfide_reductase_iron-sulfur_subunit_C_[Methanobacterium_sp._PtaU1.Bin097]	Methanobacterium_sp._PtaU1.Bin097	37	17.5213	188.847	155.446
OQD59134.1_heterodisulfide_reductase,_subunit_C_[Methanobrevibacter_arboriphilus_JCM_13429_=_DSM_1125]	Methanobrevibacter_arboriphilus_JCM_13429_=_DSM_1125	37	60.1514	665.428	551.707
TAH75010.1_CoB--CoM_heterodisulfide_reductase_subunit_C_[Methanosarcina_mazei]	Methanosarcina_mazei	37	20.9758	242.527	213.801
ADC46667.1_CoB--CoM_heterodisulfide_reductase_subunit_C_HdrC_[Methanobrevibacter_ruminantium_M1]	Methanobrevibacter_ruminantium_M1	37	65.9837	707.413	568.53
SAI88910.1_heterodisulfide_reductase_subunit_C_[Methanoculleus_bourgensis]	Methanoculleus_bourgensis	37	45.8227	528.059	445.782
ABQ87001.1_heterodisulfide_reductase,_subunit_C,_HdrC_[Methanobrevibacter_smithii_ATCC_35061]	Methanobrevibacter_smithii_ATCC_35061	37	40.1105	462.028	402.74
ADN37223.1_CoB/CoM_heterodisulfide_reductase,_subunit_C_[Methanolacinia_petrolearia_DSM_11571]	Methanolacinia_petrolearia_DSM_11571	37	21.9774	250.05	220.883
CEA12833.1_CoB-CoM_heterodisulfide_reductase_iron-sulfur_subunit_C_[Methanobacterium_formicicum]	Methanobacterium_formicicum	37	22.8397	213.397	150.654
RNI08110.1_CoB--CoM_heterodisulfide_reductase_subunit_C_[Methanohalophilus_portucalensis_FDF-1]	Methanohalophilus_portucalensis_FDF-1	37	16.5569	199.122	176.847
CDG65373.1_cob/CoM_heterodisulfide_reductase_subunit_C_[Methanobacterium_sp._MB1]	Methanobacterium_sp._MB1	37	14.9733	158.228	131.578
CEL25165.1_CoB-CoM_heterodisulfide_reductase_iron-sulfur_subunit_C_[Methanobacterium_formicicum]	Methanobacterium_formicicum	37	34.9609	351.67	274.004
ABX02330.1_CoB--CoM_heterodisulfide_reductase,_subunit_C_[Methanococcus_maripaludis_C6]	Methanococcus_maripaludis_C6	37	7.74134	83.448	61.9526
RBQ23664.1_CoB--CoM_heterodisulfide_reductase_iron-sulfur_subunit_C_[Methanobrevibacter_sp._NOE]	Methanobrevibacter_sp._NOE	37	58.1591	642.553	530.625
WP_067074775.1_CoB--CoM_heterodisulfide_reductase_subunit_C_[Methanoculleus_horonobensis]	Methanoculleus_horonobensis	39.5	44.9662	530.212	458.38
WP_135389279.1_CoB--CoM_heterodisulfide_reductase_subunit_C_[Methanolobus_sp._SY-01]	Methanolobus_sp._SY-01	40	18.6712	212.11	177.631
WP_054299780.1_CoB--CoM_heterodisulfide_reductase_subunit_C_[Methanosarcina_flavescens]	Methanosarcina_flavescens	45	16.3731	156.231	109.081
CAJ37995.1_heterodisulfide_reductase,_subunit_C_[Methanocella_arvoryzae_MRE50]	Methanocella_arvoryzae_MRE50	45	9.56951	118.089	108.711
WP_013897644.1_CoB--CoM_heterodisulfide_reductase_subunit_C_[Methanosalsum_zhilinae]	Methanosalsum_zhilinae	45	31.236	352.887	298.224
AYK14972.1_CoB--CoM_heterodisulfide_reductase_subunit_C_[Methanosarcina_flavescens]	Methanosarcina_flavescens	45	16.3731	156.231	109.081
AEH60205.1_CoB/CoM_heterodisulfide_reductase,_subunit_C_[Methanosalsum_zhilinae_DSM_4017]	Methanosalsum_zhilinae_DSM_4017	45	31.236	352.887	298.224
RZN64154.1_CoB--CoM_heterodisulfide_reductase_subunit_C_[Candidatus_Methanoliparum_thermophilum]	Candidatus_Methanoliparum_thermophilum	50	39.0942	483.307	449.548
AKB13330.1_CoB--CoM_heterodisulfide_reductase_subunit_C_[Methanosarcina_thermophila_TM-1]	Methanosarcina_thermophila_TM-1	50	8.31516	98.4093	90.574
WP_048167371.1_CoB--CoM_heterodisulfide_reductase_subunit_C_[Methanosarcina_thermophila]	Methanosarcina_thermophila	50	8.31516	98.4093	90.574
WP_013194891.1_CoB--CoM_heterodisulfide_reductase_subunit_C_[Methanohalobium_evestigatum]	Methanohalobium_evestigatum	50	10.1894	123.913	112.621
AFD01200.1_CoB--CoM_heterodisulfide_reductase,_subunit_C_[Methanocella_conradii_HZ254]	Methanocella_conradii_HZ254	50	29.4577	313.142	246.897
ADI74326.1_CoB/CoM_heterodisulfide_reductase,_subunit_C_[Methanohalobium_evestigatum_Z-7303]	Methanohalobium_evestigatum_Z-7303	50	10.1894	123.913	112.621
WP_052457459.1_CoB--CoM_heterodisulfide_reductase_subunit_C_[Methanothermobacter_sp._CaT2]	Methanothermobacter_sp._CaT2	55	17.6279	199.305	172.964
WP_066957203.1_CoB--CoM_heterodisulfide_reductase_subunit_C_[Methanoculleus_thermophilus]	Methanoculleus_thermophilus	55	45.7234	544.067	475.868
AKB16035.1_CoB--CoM_heterodisulfide_reductase_subunit_C_[Methanosarcina_thermophila_CHTI-55]	Methanosarcina_thermophila_CHTI-55	55	8.31516	98.4093	90.574
WP_084531327.1_CoB--CoM_heterodisulfide_reductase_subunit_C_[Methanothermobacter_wolfeii]	Methanothermobacter_wolfeii	60	17.626	199.287	172.943
SCM56248.1_CoB-CoM_heterodisulfide_reductase_iron-sulfur_subunit_C_[Methanothermobacter_wolfeii]	Methanothermobacter_wolfeii	60	17.626	199.287	172.943
AEH06029.1_CoB/CoM_heterodisulfide_reductase,_subunit_C_[Methanothermococcus_okinawensis_IH1]	Methanothermococcus_okinawensis_IH1	65	9.65839	100.977	73.9845
ADL58050.1_CoB-CoM_heterodisulfide_reductase,_subunit_C_[Methanothermobacter_marburgensis_str._Marburg]	Methanothermobacter_marburgensis_str._Marburg	65	17.6272	199.298	172.958
EHP86240.1_CoB/CoM_heterodisulfide_reductase,_subunit_C_[Methanotorris_formicicus_Mc-S-70]	Methanotorris_formicicus_Mc-S-70	70	8.86306	100.957	84.5822
RAO79825.1_CoB--CoM_heterodisulfide_reductase_subunit_C_[Methanothermobacter_tenebrarum]	Methanothermobacter_tenebrarum	70	17.6263	199.293	172.951
AIG98255.1_Heterodisulfide_reductase,_subunit_C_[Archaeoglobus_fulgidus_DSM_8774]	Archaeoglobus_fulgidus_DSM_8774	80	30.5992	344.63	294.903
ADP77539.1_CoB/CoM_heterodisulfide_reductase,_subunit_C_[Methanothermus_fervidus_DSM_2088]	Methanothermus_fervidus_DSM_2088	83	34.5838	386.355	327.417
WP_083809479.1_CoB--CoM_heterodisulfide_reductase_subunit_C_[Methanotorris_igneus]	Methanotorris_igneus	85	8.86397	100.964	84.5847
ACV24934.1_CoB/CoM_heterodisulfide_reductase,_subunit_C_[Methanocaldococcus_fervens_AG86]	Methanocaldococcus_fervens_AG86	85	8.86467	100.971	84.5928
ADC69975.1_CoB/CoM_heterodisulfide_reductase,_subunit_C_[Methanocaldococcus_sp._FS406-22]	Methanocaldococcus_sp._FS406-22	92	8.86359	100.962	84.5868
WP_088335732.1_CoB--CoM_heterodisulfide_reductase_subunit_C_[Methanopyrus_sp._KOL6]	Methanopyrus_sp._KOL6	110	11.0624	115.175	91.5056
WP_109942097.1_CoB--CoM_heterodisulfide_reductase_subunit_C_[Methanospirillum_stamsii]	Methanospirillum_stamsii	27	14.988	158.563	126.868
5odc_C. Heterodisulfide reductase, subunit C. Ref	Methanothermococcus thermolithotrophicus	65	8.86352	100.96	84.5836
7bkd_c. heterodisulfide reductase subunit C. Methalospirillum hungatei. Ref	Methanospirillum hungatei	37	6.95848	69.1138	50.4935
8bkd_C. heterodisulfide reductase subunit C. Methalospirillum hungatei. Ref	Methanospirillum hungatei	37	6.96149	69.1624	50.5221
