# Supplementary material for: Understanding Life at High Temperatures: Relationships of Molecular Channels in Enzymes of Methanogenic Archaea and Their Growth Temperatures
Source: Int J Mol Sci. 2022 Dec 2;23(23):15149. doi: 10.3390/ijms232315149 (PMC9741079; doi:10.3390/ijms232315149)
Supplement: Supplementary file 1 [file ijms-23-15149-s001.zip › data_mCoM_red_alpha.xls]

## Sheet: Sheet1
Accession_number_Info	Organism	Opt. Growth Temp.(ºC)	T_length (A)	T_surface (A2)	T_volume (A3)
AKB73417.1_Methyl_coenzyme_M_reductase_alpha_subunit_[Methanosarcina_lacustris_Z-7289]	Methanosarcina_lacustris_Z-7289	20	105.383	1349.29	1324.29
WP_062396498.1_coenzyme-B_sulfoethylthiotransferase_subunit_alpha_[Methanogenium_cariaci]	Methanogenium_cariaci	21	174.417	2285.69	2247.22
ABE53268.1_methyl-coenzyme_M_reductase,_subunit_alpha_[Methanococcoides_burtonii_DSM_6242]	Methanococcoides_burtonii_DSM_6242	21	105.631	1233.24	1086.76
WP_011500403.1_coenzyme-B_sulfoethylthiotransferase_subunit_alpha_[Methanococcoides_burtonii]	Methanococcoides_burtonii	21	105.631	1233.24	1086.76
WP_048124207.1_coenzyme-B_sulfoethylthiotransferase_subunit_alpha_[Methanosarcina_lacustris]	Methanosarcina_lacustris	25	105.383	1349.29	1324.29
WP_023845930.1_coenzyme-B_sulfoethylthiotransferase_subunit_alpha_[Methanolobus_tindarius]	Methanolobus_tindarius	25	42.5252	541.416	524.913
ETA68796.1_methyl-coenzyme_M_reductase,_alpha_subunit_[Methanolobus_tindarius_DSM_2278]	Methanolobus_tindarius_DSM_2278	25	42.5252	541.416	524.913
WP_109941049.1_coenzyme-B_sulfoethylthiotransferase_subunit_alpha_[Methanospirillum_stamsii]	Methanospirillum_stamsii	25	94.4424	1134.27	1016.23
ABN56311.1_methyl-coenzyme_M_reductase,_alpha_subunit_[Methanoculleus_marisnigri_JR1]	Methanoculleus_marisnigri_JR1	28	95.4421	1150.14	1021.22
WP_074369714.1_coenzyme-B_sulfoethylthiotransferase_subunit_alpha_[Methanoculleus_chikugoensis]	Methanoculleus_chikugoensis	28	126.24	1504.76	1322.1
ACL17594.1_methyl-coenzyme_M_reductase,_alpha_subunit_[Methanosphaerula_palustris_E1-9c]	Methanosphaerula_palustris_E1-9c	28	125.147	1520.91	1405.21
WP_012618913.1_coenzyme-B_sulfoethylthiotransferase_subunit_alpha_[Methanosphaerula_palustris]	Methanosphaerula_palustris	28	125.147	1520.91	1405.21
WP_011843221.1_coenzyme-B_sulfoethylthiotransferase_subunit_alpha_[Methanoculleus_marisnigri]	Methanoculleus_marisnigri	28	101.635	1370.51	1394.06
AEG19065.1_methyl-coenzyme_M_reductase,_alpha_subunit_[Methanobacterium_paludis]	Methanobacterium_paludis	28	77.9833	885.433	764.396
AKB23569.1_Methyl_coenzyme_M_reductase_alpha_subunit_[Methanosarcina_sp._MTP4]	Methanosarcina_sp._MTP4	28	71.3204	853.375	753.833
WP_004079635.1_coenzyme-B_sulfoethylthiotransferase_subunit_alpha_[Methanoplanus_limicola]	Methanoplanus_limicola	30	133.818	1809.67	1860.92
WP_072560206.1_coenzyme-B_sulfoethylthiotransferase_subunit_alpha_[Methanohalophilus_halophilus]	Methanohalophilus_halophilus	30	54.8704	653.657	588.631
WP_067089747.1_coenzyme-B_sulfoethylthiotransferase_subunit_alpha_[Methanobrevibacter_curvatus]	Methanobrevibacter_curvatus	30	50.9806	577.801	498.387
WP_091936029.1_coenzyme-B_sulfoethylthiotransferase_subunit_alpha_[Methanolobus_profundi]	Methanolobus_profundi	30	104.153	1269.73	1154.69
WP_048193230.1_coenzyme-B_sulfoethylthiotransferase_subunit_alpha_[Methanococcoides_methylutens]	Methanococcoides_methylutens	30	112.294	1310.51	1135.73
WP_066972991.1_coenzyme-B_sulfoethylthiotransferase_subunit_alpha_[Methanobrevibacter_filiformis]	Methanobrevibacter_filiformis	30	56.0824	614.395	512.301
EHQ36916.1_methyl-coenzyme_M_reductase,_alpha_subunit_[Methanoplanus_limicola_DSM_2279]	Methanoplanus_limicola_DSM_2279	30	133.818	1809.67	1860.92
WP_109970229.1_coenzyme-B_sulfoethylthiotransferase_subunit_alpha_[Methanospirillum_lacunae]	Methanospirillum_lacunae	30	80.8448	986.365	896.996
ADZ08605.1_methyl-coenzyme_M_reductase,_alpha_subunit_[Methanobacterium_lacus]	Methanobacterium_lacus	30	41.3672	447.508	368.185
WP_048157992.1_coenzyme-B_sulfoethylthiotransferase_subunit_alpha_[Methanosarcina_sp._Kolksee]	Methanosarcina_sp._Kolksee	30	103.258	1317.58	1280.63
WP_095645536.1_coenzyme-B_sulfoethylthiotransferase_subunit_alpha_[Methanosarcina_spelaei]	Methanosarcina_spelaei	30	105.519	1291.7	1184.37
AKB49151.1_Methyl_coenzyme_M_reductase_alpha_subunit_[Methanosarcina_sp._Kolksee]	Methanosarcina_sp._Kolksee	30	103.258	1317.58	1280.63
ADZ10495.1_methyl-coenzyme_M_reductase,_alpha_subunit_[Methanobacterium_lacus]	Methanobacterium_lacus	30	102.579	1390.58	1437.35
AKB49358.1_Methyl_coenzyme_M_reductase_alpha_subunit_[Methanosarcina_barkeri_str._Wiesmoor]	Methanosarcina_barkeri_str._Wiesmoor	30	112.312	1489.22	1496.38
WP_015286563.1_coenzyme-B_sulfoethylthiotransferase_subunit_alpha_[Methanoregula_formicica]	Methanoregula_formicica	31.5	139.202	1767.36	1714.42
WP_094228242.1_coenzyme-B_sulfoethylthiotransferase_subunit_alpha_[Methanolobus_psychrotolerans]	Methanolobus_psychrotolerans	33	71.7874	926.365	911.339
WP_011972678.1_coenzyme-B_sulfoethylthiotransferase_subunit_alpha_[Methanococcus_vannielii]	Methanococcus_vannielii	35	70.2878	770.339	631.584
WP_013180513.1_coenzyme-B_sulfoethylthiotransferase_subunit_alpha_[Methanococcus_voltae]	Methanococcus_voltae	35	27.022	294.781	240.469
WP_042694806.1_coenzyme-B_sulfoethylthiotransferase_subunit_alpha_[Methanobrevibacter_oralis]	Methanobrevibacter_oralis	35	66.3248	785.281	693.135
WP_133517056.1_coenzyme-B_sulfoethylthiotransferase_subunit_alpha_[Methanimicrococcus_blatticola]	Methanimicrococcus_blatticola	35	49.8958	558.227	472.169
WP_011305916.1_coenzyme-B_sulfoethylthiotransferase_subunit_alpha_[Methanosarcina_barkeri]	Methanosarcina_barkeri	35	112.312	1489.22	1496.38
ADI36785.1_methyl-coenzyme_M_reductase,_alpha_subunit_[Methanococcus_voltae_A3]	Methanococcus_voltae_A3	35	27.022	294.781	240.469
AAZ69867.1_methyl-coenzyme_M_reductase,_alpha_subunit_[Methanosarcina_barkeri_str._Fusaro]	Methanosarcina_barkeri_str._Fusaro	35	112.312	1489.22	1496.38
WP_013718622.1_coenzyme-B_sulfoethylthiotransferase_subunit_alpha_[Methanothrix_soehngenii]	Methanothrix_soehngenii	35	60.5981	750.607	707.859
AEB67565.1_methyl-coenzyme_M_reductase,_alpha_subunit_[Methanothrix_soehngenii_GP6]	Methanothrix_soehngenii_GP6	35	60.5981	750.607	707.859
AKB38845.1_Methyl_coenzyme_M_reductase_alpha_subunit_[Methanosarcina_siciliae_C2J]	Methanosarcina_siciliae_C2J	35	68.7149	823.976	731.671
WP_014586065.1_coenzyme-B_sulfoethylthiotransferase_subunit_alpha_[Methanosaeta_harundinacea]	Methanosaeta_harundinacea	35	79.9165	1105.24	1153.58
WP_012899268.1_coenzyme-B_sulfoethylthiotransferase_subunit_alpha_[Methanocella_paludicola]	Methanocella_paludicola	36	56.4323	625.932	519.254
WP_012106121.1_coenzyme-B_sulfoethylthiotransferase_subunit_alpha_[Methanoregula_boonei]	Methanoregula_boonei	36	126.156	1455.89	1273.09
ABO34334.1_methyl-coenzyme_M_reductase,_alpha_subunit_[Methanococcus_maripaludis_C5]	Methanococcus_maripaludis	37	90.4265	1038.33	895.12
RNI13091.1_coenzyme-B_sulfoethylthiotransferase_subunit_alpha_[Methanohalophilus_portucalensis_FDF-1]	Methanohalophilus_portucalensis_FDF-1	37	86.3072	1058.43	964.524
WP_013329918.1_coenzyme-B_sulfoethylthiotransferase_subunit_alpha_[Methanolacinia_petrolearia]	Methanolacinia_petrolearia	37	107.681	1386.46	1343.24
WP_067147089.1_coenzyme-B_sulfoethylthiotransferase_subunit_alpha_[Methanobrevibacter_olleyae]	Methanobrevibacter_olleyae	37	159.835	1944.98	1810
WP_004037742.1_coenzyme-B_sulfoethylthiotransferase_subunit_alpha_[Methanofollis_liminatans]	Methanofollis_liminatans	37	139.789	1778.67	1714.7
WP_016359092.1_coenzyme-B_sulfoethylthiotransferase_subunit_alpha_[Methanobrevibacter_sp._AbM4]	Methanobrevibacter_sp._AbM4	37	63.3576	737.122	645.632
WP_042697841.1_coenzyme-B_sulfoethylthiotransferase_subunit_alpha_[Methanocorpusculum_bavaricum]	Methanocorpusculum_bavaricum	37	177.594	2083.97	1839.18
TMS43336.1_coenzyme-B_sulfoethylthiotransferase_subunit_alpha_[Methanobacterium_sp.]	Methanobacterium_sp	37	24.2195	241.245	182.397
ABN07237.1_methyl-coenzyme_M_reductase,_alpha_subunit_[Methanocorpusculum_labreanum_Z]	Methanocorpusculum_labreanum_Z	37	53.4314	661.065	629.646
WP_011449112.1_coenzyme-B_sulfoethylthiotransferase_subunit_alpha_[Methanospirillum_hungatei]	Methanospirillum_hungatei	37	94.7321	1135.63	1016.85
WP_011833440.1_coenzyme-B_sulfoethylthiotransferase_subunit_alpha_[Methanocorpusculum_labreanum]	Methanocorpusculum_labreanum	37	53.4314	661.065	629.646
WP_096712228.1_coenzyme-B_sulfoethylthiotransferase_subunit_alpha_[Methanohalophilus_euhalobius]	Methanohalophilus_euhalobius	37	124.226	1607.97	1584.54
WP_019262578.1_coenzyme-B_sulfoethylthiotransferase_subunit_alpha_[Methanobrevibacter_smithii]	Methanobrevibacter_smithii	37	37.591	403.987	328.369
WP_004029250.1_coenzyme-B_sulfoethylthiotransferase_subunit_alpha_[Methanobacterium_formicicum]	Methanobacterium_formicicum	37	82.8938	964.835	844.417
TQD25321.1_coenzyme-B_sulfoethylthiotransferase_subunit_alpha_[Methanolobus_vulcani]	Methanolobus_vulcani	37	117.163	1540.42	1530.64
WP_048123270.1_coenzyme-B_sulfoethylthiotransferase_subunit_alpha_[Methanosarcina_vacuolata]	Methanosarcina_vacuolata	37	88.1445	1054.5	933.01
WP_048174272.1_coenzyme-B_sulfoethylthiotransferase_subunit_alpha_[Methanosarcina_siciliae]	Methanosarcina_siciliae	37	68.7149	823.976	731.671
WP_042705994.1_coenzyme-B_sulfoethylthiotransferase_subunit_alpha_[Methanomicrobium_mobile]	Methanomicrobium_mobile	37	194.845	2364.91	2162.3
EEE42042.1_methyl-coenzyme_M_reductase,_alpha_subunit_[Methanobrevibacter_smithii_DSM_2375]	Methanobrevibacter_smithii_DSM_2375	37	37.591	403.987	328.369
WP_058739388.1_coenzyme-B_sulfoethylthiotransferase_subunit_alpha_[Methanobrevibacter_millerae]	Methanobrevibacter_millerae	37	82.3284	994.302	899.52
CVK33165.1_Methyl-coenzyme_M_reductase_I_subunit_alpha_[Methanoculleus_sp._MAB1]	Methanoculleus_sp._MAB1	37	97.1107	1328.73	1365.65
WP_071907585.1_coenzyme-B_sulfoethylthiotransferase_subunit_alpha_[Methanobacterium_congolense]	Methanobacterium_congolense	37	69.3198	771.923	652.075
ADE36137.1_methyl-coenzyme_M_reductase,_alpha_subunit_[Methanohalophilus_mahii_DSM_5219]	Methanohalophilus_mahii_DSM_5219	37	86.3068	1058.42	964.493
CVK33448.1_Methyl-coenzyme_M_reductase_I_subunit_alpha_[Methanoculleus_sp._MAB1]	Methanoculleus_sp._MAB1	37	103.883	1294.92	1201.69
WP_011171503.1_coenzyme-B_sulfoethylthiotransferase_subunit_alpha_[Methanococcus_maripaludis]	Methanococcus_maripaludis	37	67.3168	745.368	616.372
EFC93211.1_methyl-coenzyme_M_reductase,_alpha_subunit_[Methanobrevibacter_smithii_DSM_2374]	Methanobrevibacter_smithii_DSM_2374	37	37.5915	403.977	328.363
WP_012956722.1_coenzyme-B_sulfoethylthiotransferase_subunit_alpha_[Methanobrevibacter_ruminantium]	Methanobrevibacter_ruminantium	37	54.6349	726.842	735.729
ABX01925.1_methyl-coenzyme_M_reductase,_alpha_subunit_[Methanococcus_maripaludis_C6]	Methanococcus_maripaludis_C6	37	90.4238	1038.26	895.071
WP_042703044.1_coenzyme-B_sulfoethylthiotransferase_subunit_alpha_[Methanobrevibacter_arboriphilus]	Methanobrevibacter_arboriphilus	37	36.2206	379.451	307.002
WP_067257927.1_coenzyme-B_sulfoethylthiotransferase_subunit_alpha_[Methanobrevibacter_cuticularis]	Methanobrevibacter_cuticularis	37	54.2195	607.138	517.896
WP_011033189.1_coenzyme-B_sulfoethylthiotransferase_subunit_alpha_[Methanosarcina_mazei]	Methanosarcina_mazei	37	60.0414	716.007	627.204
AKB63269.1_Methyl_coenzyme_M_reductase_alpha_subunit_[Methanosarcina_mazei_S-6]	Methanosarcina_mazei_S-6	37	60.0414	716.007	627.204
WP_116669466.1_coenzyme-B_sulfoethylthiotransferase_subunit_alpha_[Methanobrevibacter_woesei]	Methanobrevibacter_woesei	37	53.8043	635.764	565.678
WP_116592380.1_coenzyme-B_sulfoethylthiotransferase_subunit_alpha_[Methanobrevibacter_thaueri]	Methanobrevibacter_thaueri	37	49.5746	553.755	470.291
WP_004039455.1_coenzyme-B_sulfoethylthiotransferase_subunit_alpha_[Methanofollis_liminatans]	Methanofollis_liminatans	37	115.119	1428.41	1333.08
WP_014867419.1_coenzyme-B_sulfoethylthiotransferase_subunit_alpha_[Methanoculleus_bourgensis]	Methanoculleus_bourgensis	37	97.2269	1329.12	1365.48
WP_014867635.1_coenzyme-B_sulfoethylthiotransferase_subunit_alpha_[Methanoculleus_bourgensis]	Methanoculleus_bourgensis	37	73.5173	973.224	974.204
ABQ87107.1_methyl-coenzyme_M_reductase,_alpha_subunit,_McrA_[Methanobrevibacter_smithii_ATCC_35061]	Methanobrevibacter_smithii_ATCC_35061	37	51.1061	619.332	569.286
WP_013330338.1_coenzyme-B_sulfoethylthiotransferase_subunit_alpha_[Methanolacinia_petrolearia]	Methanolacinia_petrolearia	37	90.6942	1299.57	1401.56
WP_015325028.1_coenzyme-B_sulfoethylthiotransferase_subunit_alpha_[Methanomethylovorans_hollandica]	Methanomethylovorans_hollandica	37	124.475	1536.17	1448.08
SCG86533.1_Methyl-coenzyme_M_reductase_I_subunit_alpha_[Methanobacterium_congolense]	Methanobacterium_congolense	37	69.3198	771.923	652.075
WP_013037080.1_coenzyme-B_sulfoethylthiotransferase_subunit_alpha_[Methanohalophilus_mahii]	Methanohalophilus_mahii	37	107.093	1306.33	1188.86
WP_048153025.1_coenzyme-B_sulfoethylthiotransferase_subunit_alpha_[Methanolacinia_paynteri]	Methanolacinia_paynteri	37	110.558	1400.22	1336.4
WP_072359425.1_coenzyme-B_sulfoethylthiotransferase_subunit_alpha_[Methanohalophilus_portucalensis]	Methanohalophilus_portucalensis	37	86.3072	1058.43	964.524
CCJ36444.1_methyl-coenzyme_M_reductase_alpha_subunit_[Methanoculleus_bourgensis_MS2]	Methanoculleus_bourgensis_MS2	37	97.2269	1329.12	1365.48
RBQ22383.1_Methyl-coenzyme_M_reductase_I_subunit_alpha_[Methanobrevibacter_sp._NOE]	Methanobrevibacter_sp._NOE	37	52.835	588.201	500.383
BAP61906.1_methyl-coenzyme_M_reductase_I_subunit_alpha_[Methanococcus_maripaludis_KA1]	Methanococcus_maripaludis_KA1	37	75.1792	822.931	673.938
WP_019176774.1_coenzyme-B_sulfoethylthiotransferase_subunit_alpha_[Methanomassiliicoccus_luminyensis]	Methanomassiliicoccus_luminyensis	37	231.249	2901.07	2760.85
AKB39067.1_Methyl_coenzyme_M_reductase_alpha_subunit_[Methanosarcina_mazei_WWM610]	Methanosarcina_mazei	37	82.6631	1100.96	1120.46
WP_048114200.1_coenzyme-B_sulfoethylthiotransferase_subunit_alpha_[Methanoculleus_sp._MH98A]	Methanoculleus_sp._MH98A	37	92.9804	1099.07	954.826
AKB58795.1_Methyl_coenzyme_M_reductase_alpha_subunit_[Methanosarcina_barkeri_227]	Methanosarcina_barkeri_227	37	91.1308	1090.96	968.587
AKB69962.1_Methyl_coenzyme_M_reductase_alpha_subunit_[Methanosarcina_mazei_C16]	Methanosarcina_mazei_C16	37	75.2806	907.887	814.248
CDG65773.1_Methyl-coenzyme_M_reductase_subunit_alpha_[Methanobacterium_sp._MB1]	Methanobacterium_sp._MB1	37	21.1585	220.657	175.539
OQD59595.1_methyl-coenzyme_M_reductase,_subunit_alpha_[Methanobrevibacter_arboriphilus_JCM_13429_=_DSM_1125]	Methanobrevibacter_arboriphilus_JCM_13429_=_DSM_1125	37	36.2221	379.469	307.02
EKQ53862.1_methyl-coenzyme_M_reductase,_alpha_subunit_[Methanobacterium_sp._Maddingley_MBC34]	Methanobacterium_sp._Maddingley_MBC34	37	25.4057	259.368	201.934
AKB45682.1_Methyl_coenzyme_M_reductase_alpha_subunit_[Methanosarcina_vacuolata_Z-761]	Methanosarcina_vacuolata_Z-761	37	88.1445	1054.5	933.01
WP_128693486.1_coenzyme-B_sulfoethylthiotransferase_subunit_alpha_[Methanoculleus_taiwanensis]	Methanoculleus_taiwanensis	37	55.6476	726.271	716.761
WP_095608312.1_coenzyme-B_sulfoethylthiotransferase_subunit_alpha_[Methanosphaera_cuniculi]	Methanosphaera_cuniculi	37	42.7665	465.952	379.798
AKB76567.1_Methyl_coenzyme_M_reductase_alpha_subunit_[Methanosarcina_horonobensis_HB-1_=_JCM_15518]	Methanosarcina_horonobensis_HB-1_=_JCM_15518	37	28.3995	339.909	308.597
WP_048179676.1_coenzyme-B_sulfoethylthiotransferase_subunit_alpha_[Methanoculleus_sediminis]	Methanoculleus_sediminis	37	108.088	1443.58	1449.74
ADN36741.1_methyl-coenzyme_M_reductase,_alpha_subunit_[Methanolacinia_petrolearia_DSM_11571]	Methanolacinia_petrolearia_DSM_11571	37	107.681	1386.46	1343.24
WP_040682084.1_coenzyme-B_sulfoethylthiotransferase_subunit_alpha_[Methanobrevibacter_boviskoreani]	Methanobrevibacter_boviskoreani	38.5	33.9574	412.24	380.157
WP_067074736.1_coenzyme-B_sulfoethylthiotransferase_subunit_alpha_[Methanoculleus_horonobensis]	Methanoculleus_horonobensis	39.5	128.044	1536.4	1367.45
WP_067078350.1_coenzyme-B_sulfoethylthiotransferase_subunit_alpha_[Methanoculleus_horonobensis]	Methanoculleus_horonobensis	39.5	90.8838	1093.64	966.808
CAJ37204.1_methyl-coenzyme_M_reductase,_alpha_subunit_[Methanocella_arvoryzae_MRE50]	Methanocella_arvoryzae_MRE50	45	59.3105	682.945	610.774
WP_013898158.1_coenzyme-B_sulfoethylthiotransferase_subunit_alpha_[Methanosalsum_zhilinae]	Methanosalsum_zhilinae	45	117.243	1368.63	1187.65
AEH60719.1_methyl-coenzyme_M_reductase,_alpha_subunit_[Methanosalsum_zhilinae_DSM_4017]	Methanosalsum_zhilinae_DSM_4017	45	117.243	1368.63	1187.65
WP_054299716.1_coenzyme-B_sulfoethylthiotransferase_subunit_alpha_[Methanosarcina_flavescens]	Methanosarcina_flavescens	45	115.392	1505.5	1481.57
WP_012035370.1_coenzyme-B_sulfoethylthiotransferase_subunit_alpha_[Methanocella_arvoryzae]	Methanocella_arvoryzae	45	59.3105	682.945	610.774
WP_011973976.1_coenzyme-B_sulfoethylthiotransferase_subunit_alpha_[Methanococcus_aeolicus]	Methanococcus_aeolicus	45	64.7773	738.431	619.005
WP_007314361.1_coenzyme-B_sulfoethylthiotransferase_subunit_alpha_[Methanolinea_tarda]	Methanolinea_tarda	50	109.083	1351.24	1272.93
WP_013194366.1_coenzyme-B_sulfoethylthiotransferase_subunit_alpha_[Methanohalobium_evestigatum]	Methanohalobium_evestigatum	50	43.9943	526.447	479.381
AKB13402.1_Methyl_coenzyme_M_reductase_alpha_subunit_[Methanosarcina_thermophila_TM-1]	Methanosarcina_thermophila_TM-1	50	63.588	719.426	610.391
WP_048167432.1_coenzyme-B_sulfoethylthiotransferase_subunit_alpha_[Methanosarcina_thermophila]	Methanosarcina_thermophila	50	63.588	719.426	610.391
WP_014405506.1_coenzyme-B_sulfoethylthiotransferase_subunit_alpha_[Methanocella_conradii]	Methanocella_conradii	50	27.0306	292.779	235.798
ADI73798.1_methyl-coenzyme_M_reductase,_alpha_subunit_[Methanohalobium_evestigatum_Z-7303]	Methanohalobium_evestigatum_Z-7303	50	43.9943	526.447	479.381
AFC99668.1_methyl-coenzyme_M_reductase,_alpha_subunit_[Methanocella_conradii_HZ254]	Methanocella_conradii_HZ254	50	27.0306	292.779	235.798
WP_086637808.1_coenzyme-B_sulfoethylthiotransferase_subunit_alpha_[Methanonatronarchaeum_thermophilum]	Methanonatronarchaeum_thermophilum	50	53.831	656.225	591.649
ABK14360.1_methyl-coenzyme_M_reductase,_alpha_subunit_[Methanothrix_thermoacetophila_PT]	Methanothrix_thermoacetophila_PT	55	103.285	1527.58	1720.46
WP_066957227.1_coenzyme-B_sulfoethylthiotransferase_subunit_alpha_[Methanoculleus_thermophilus]	Methanoculleus_thermophilus	55	96.3197	1177.32	1059.18
WP_048175731.1_coenzyme-B_sulfoethylthiotransferase_subunit_alpha_[Methanothermobacter_sp._CaT2]	Methanothermobacter_sp._CaT2	55	36.5065	406.474	344.529
AKB15963.1_Methyl_coenzyme_M_reductase_alpha_subunit_[Methanosarcina_thermophila_CHTI-55]	Methanosarcina_thermophila_CHTI-55	55	92.2314	1097.22	966.585
OPY57467.1_Methyl-coenzyme_M_reductase_subunit_alpha_[Methanosaeta_sp._PtaU1.Bin112]	Methanosaeta_sp._PtaU1.Bin112	55	81.5503	1001.38	929.442
SCM58244.1_Methyl-coenzyme_M_reductase_II_subunit_alpha_[Methanothermobacter_wolfeii]	Methanothermobacter_wolfeii	60	72.9364	847.592	736.272
WP_010876753.1_coenzyme-B_sulfoethylthiotransferase_subunit_alpha_[Methanothermobacter_thermautotrophicus]	Methanothermobacter_thermautotrophicus	60	68.9198	793.029	684.667
SCM58307.1_Methyl-coenzyme_M_reductase_I_subunit_alpha_[Methanothermobacter_wolfeii]	Methanothermobacter_wolfeii	60	36.5062	406.466	344.525
WP_115891951.1_coenzyme-B_sulfoethylthiotransferase_subunit_alpha_[Methanothermobacter_defluvii]	Methanothermobacter_defluvii	60	36.507	406.483	344.538
OPX58329.1_Methyl-coenzyme_M_reductase_II_subunit_alpha_[Methanobacterium_sp._PtaB.Bin024]	Methanobacterium_sp.	60	35.8908	408.707	348.151
WP_013867110.1_coenzyme-B_sulfoethylthiotransferase_subunit_alpha_[Methanothermococcus_okinawensis]	Methanothermococcus_okinawensis	65	41.2337	469.141	397.114
WP_018153522.1_coenzyme-B_sulfoethylthiotransferase_subunit_alpha_[Methanothermococcus_thermolithotrophicus]	Methanothermococcus_thermolithotrophicus	65	41.2325	469.136	397.107
WP_013296302.1_coenzyme-B_sulfoethylthiotransferase_subunit_alpha_[Methanothermobacter_marburgensis]	Methanothermobacter_marburgensis	65	74.196	844.832	719.988
ADL59127.1_methyl-coenzyme_M_reductase_I,_subunit_alpha_[Methanothermobacter_marburgensis_str._Marburg]	Methanothermobacter_marburgensis_str._Marburg	65	36.7708	408.849	346.021
WP_084174107.1_coenzyme-B_sulfoethylthiotransferase_subunit_alpha_[Methermicoccus_shengliensis]	Methermicoccus_shengliensis	65	66.3881	723.516	593.446
AEH06926.1_methyl-coenzyme_M_reductase,_alpha_subunit_[Methanothermococcus_okinawensis_IH1]	Methanothermococcus_okinawensis_IH1	65	41.2337	469.141	397.114
WP_048115624.1_coenzyme-B_sulfoethylthiotransferase_subunit_alpha_[Methanotorris_formicicus]	Methanotorris_formicicus	70	73.9997	837.908	717.893
RAO79542.1_coenzyme-B_sulfoethylthiotransferase_subunit_alpha_[Methanothermobacter_tenebrarum]	Methanothermobacter_tenebrarum	70	24.7866	265.966	216.896
EHP86352.1_methyl-coenzyme_M_reductase,_alpha_subunit_[Methanotorris_formicicus_Mc-S-70]	Methanotorris_formicicus_Mc-S-70	70	73.9997	837.908	717.893
WP_010869573.1_coenzyme-B_sulfoethylthiotransferase_subunit_beta_[Methanocaldococcus_jannaschii]	Methanocaldococcus_jannaschii	80	42.2124	579.728	591.624
WP_048202038.1_coenzyme-B_sulfoethylthiotransferase_subunit_alpha_[Methanocaldococcus_bathoardescens]	Methanocaldococcus_bathoardescens	80	54.7459	592.364	477.874
WP_048201553.1_coenzyme-B_sulfoethylthiotransferase_subunit_alpha_[Methanocaldococcus_bathoardescens]	Methanocaldococcus_bathoardescens	80	62.2767	686.057	569.061
ACX73052.1_methyl-coenzyme_M_reductase,_alpha_subunit_[Methanocaldococcus_vulcanius_M7]	Methanocaldococcus_vulcanius_M7	80	84.9067	920.757	746.364
WP_004590263.1_coenzyme-B_sulfoethylthiotransferase_subunit_alpha_[Methanocaldococcus_villosus]	Methanocaldococcus_villosus	80	52.6714	560.089	442.601
WP_013413811.1_coenzyme-B_sulfoethylthiotransferase_subunit_alpha_[Methanothermus_fervidus]	Methanothermus_fervidus	83	66.7468	794.286	722.339
ADP77533.1_methyl-coenzyme_M_reductase,_alpha_subunit_[Methanothermus_fervidus_DSM_2088]	Methanothermus_fervidus_DSM_2088	83	66.7468	794.286	722.339
WP_013099697.1_coenzyme-B_sulfoethylthiotransferase_subunit_alpha_[Methanocaldococcus_infernus]	Methanocaldococcus_infernus	85	49.991	541.561	436.436
WP_013798610.1_coenzyme-B_sulfoethylthiotransferase_subunit_alpha_[Methanotorris_igneus]	Methanotorris_igneus	85	72.5703	798.336	656.261
ADG12951.1_methyl-coenzyme_M_reductase,_alpha_subunit_[Methanocaldococcus_infernus_ME]	Methanocaldococcus_infernus_ME	85	49.991	541.561	436.436
WP_015791493.1_coenzyme-B_sulfoethylthiotransferase_subunit_alpha_[Methanocaldococcus_fervens]	Methanocaldococcus_fervens	85	54.9347	621.683	530.72
AEF96001.1_methyl-coenzyme_M_reductase,_alpha_subunit_[Methanotorris_igneus_Kol_5]	Methanotorris_igneus_Kol_5	85	72.5703	798.336	656.261
ACV24756.1_methyl-coenzyme_M_reductase,_alpha_subunit_[Methanocaldococcus_fervens_AG86]	Methanocaldococcus_fervens_AG86	85	54.9347	621.683	530.72
ADC69992.1_methyl-coenzyme_M_reductase,_alpha_subunit_[Methanocaldococcus_sp._FS406-22]	Methanocaldococcus_sp._FS406-22	92	41.5731	443.882	351.611
WP_012980900.1_coenzyme-B_sulfoethylthiotransferase_subunit_alpha_[Methanocaldococcus_sp._FS406-22]	Methanocaldococcus_sp._FS406-22]	92	41.5731	443.882	351.611
ADC69118.1_methyl-coenzyme_M_reductase,_alpha_subunit_[Methanocaldococcus_sp._FS406-22]	Methanocaldococcus_sp._FS406-22	92	83.0622	905.919	744.565
WP_088335801.1_coenzyme-B_sulfoethylthiotransferase_subunit_alpha_[Methanopyrus_sp._KOL6]	Methanopyrus_sp._KOL6	110	27.5252	354.967	348.723
WP_042708239.1_coenzyme-B_sulfoethylthiotransferase_subunit_alpha_[Methanobrevibacter_wolinii]	Methanobrevibacter_wolinii	37	46.6416	560.242	506.18
WP_067049872.1_coenzyme-B_sulfoethylthiotransferase_subunit_alpha_[Methanofollis_ethanolicus]	Methanofollis_ethanolicus	37	117.793	1559.32	1567.95
WP_048134048.1_coenzyme-B_sulfoethylthiotransferase_subunit_alpha_[Candidatus_Methanomassiliicoccus_intestinalis]	Candidatus_Methanomassiliicoccus_intestinalis	35	156.482	1936.84	1841.78
WP_015504293.1_coenzyme-B_sulfoethylthiotransferase_subunit_alpha_[Candidatus_Methanomethylophilus_alvus]	Candidatus_Methanomethylophilus_alvus	35	63.3193	798.522	745.766
RSN72832.1_coenzyme-B_sulfoethylthiotransferase_subunit_alpha_[Candidatus_Methanodesulfokores_washburnensis]	Candidatus_Methanodesulfokores_washburnensis	67	68.6001	796.066	688.777
AIZ56101.1_methyl-coenzyme_M_reductase_I_subunit_alpha_[Candidatus_Methanoplasma_termitum]	Candidatus_Methanoplasma_termitum	30	88.0339	1062.15	977.887
KCZ72673.1_methyl-coenzyme_M_reductase,_alpha_subunit_[Candidatus_Methanoperedens_nitroreducens]	Candidatus_Methanoperedens_nitroreducens	27	150.307	1894.67	1846.81
RZN65461.1_coenzyme-B_sulfoethylthiotransferase_subunit_alpha_[Candidatus_Methanoliparum_thermophilum]	Candidatus_Methanoliparum_thermophilum	50	85.6771	1063.53	1008.41
1e6v. Methyl-CoenzymeM reductase alpha. Ref	Methanopyrus kandleri	98	55.3319	617.341	514.991
1e6v. Methyl-CoenzymeM reductase alpha. Ref	Methanopyrus kandleri	98	54.5707	604.498	498.494
1e6y. Methyl-CoenzymeM reductase alpha. Ref	Methanosarcina barkeri	30	70.0128	830.001	743.69
1e6y. Methyl-CoenzymeM reductase alpha. Ref	Methanosarcina barkeri	30	45.4825	494.553	396.812
1hbm. Methyl-CoenzymeM reductase alpha. Ref	Methanothermobacter thermautotrophicus	65	43.3147	489.344	417.439
1hbm. Methyl-CoenzymeM reductase alpha. Ref	Methanothermobacter thermautotrophicus	65	27.4484	345.472	330.197
5a0y. Methyl-CoenzymeM reductase alpha. Ref	Methanothermobacter marburgensis	65	57.2313	742.608	731.06
5a0y. Methyl-CoenzymeM reductase alpha. Ref	Methanothermobacter marburgensis	65	47.7757	542.908	459.428
5a8k. Methyl-CoenzymeM reductase alpha. Ref	Methanothermobacter wolfei	60	46.6189	545.345	487.431
5a8k. Methyl-CoenzymeM reductase alpha. Ref	Methanothermobacter wolfei	60	13.106	156.047	146.374
5n1q. Methyl-CoenzymeM reductase alpha. Ref	Methanothermococcus thermolithotrophicus	65	26.5596	337.41	313.403
5n1q. Methyl-CoenzymeM reductase alpha. Ref	Methanothermococcus thermolithotrophicus	65	31.0395	374.573	324.581
5n2a. Methyl-CoenzymeM reductase alpha. Ref	Methanotorris formicicus	75	18.1534	247.517	253.841
