# Supplementary material for: Understanding Life at High Temperatures: Relationships of Molecular Channels in Enzymes of Methanogenic Archaea and Their Growth Temperatures
Source: Int J Mol Sci. 2022 Dec 2;23(23):15149. doi: 10.3390/ijms232315149 (PMC9741079; doi:10.3390/ijms232315149)
Supplement: Supplementary file 1 [file ijms-23-15149-s001.zip › data_mCoM_red_beta.xls]

## Sheet: Sheet1
Accession_number_Info	Organisms	Opt. Growth temperature (ºC)	T_length (A)	T_surface (A2)	T_volume (A3)
ABE53272.1_methyl-coenzyme_M_reductase,_subunit_beta_[Methanococcoides_burtonii_DSM_6242]	Methanococcoides_burtonii_DSM_6242	21	70.2651	814.973	695.26
WP_011500407.1_coenzyme-B_sulfoethylthiotransferase_subunit_beta_[Methanococcoides_burtonii]	Methanococcoides_burtonii	21	70.2651	814.973	695.26
WP_062396494.1_coenzyme-B_sulfoethylthiotransferase_subunit_beta_[Methanogenium_cariaci]	Methanogenium_cariaci	21	97.4114	1085.26	902.693
WP_048124215.1_coenzyme-B_sulfoethylthiotransferase_subunit_beta_[Methanosarcina_lacustris]	Methanosarcina_lacustris	25	44.4737	496.237	415.465
WP_023845934.1_coenzyme-B_sulfoethylthiotransferase_subunit_beta_[Methanolobus_tindarius]	Methanolobus_tindarius	25	79.5503	953.523	852.701
ETA68800.1_methyl-coenzyme_M_reductase,_beta_subunit_[Methanolobus_tindarius_DSM_2278]	Methanolobus_tindarius_DSM_2278	25	79.5503	953.523	852.701
WP_135613120.1_coenzyme-B_sulfoethylthiotransferase_subunit_beta_[Methanococcoides_sp._AM1]	Methanococcoides_sp._AM1	25	59.5556	678.036	576.161
ABN56308.1_methyl-coenzyme_M_reductase,_beta_subunit_[Methanoculleus_marisnigri_JR1]	Methanoculleus_marisnigri_JR1	28	56.3849	681.291	615.11
WP_011843460.1_coenzyme-B_sulfoethylthiotransferase_subunit_beta_[Methanoculleus_marisnigri]	Methanoculleus_marisnigri	28	82.6265	958.498	827.612
WP_011843218.1_coenzyme-B_sulfoethylthiotransferase_subunit_beta_[Methanoculleus_marisnigri]	Methanoculleus_marisnigri	28	56.3849	681.291	615.11
WP_074369711.1_coenzyme-B_sulfoethylthiotransferase_subunit_beta_[Methanoculleus_chikugoensis]	Methanoculleus_chikugoensis	28	37.9731	431.221	370.741
ACL17590.1_methyl-coenzyme_M_reductase,_beta_subunit_[Methanosphaerula_palustris_E1-9c]	Methanosphaerula_palustris_E1-9c	28	55.7777	638.225	547.089
AEG19069.1_methyl-coenzyme_M_reductase,_beta_subunit_[Methanobacterium_paludis]	Methanobacterium_paludis	28	50.2797	607.494	547.624
AKB23565.1_Methyl_coenzyme_M_reductase_beta_subunit_[Methanosarcina_sp._MTP4]	Methanosarcina_sp._MTP4	28	32.0412	356.895	299.995
WP_012618909.1_coenzyme-B_sulfoethylthiotransferase_subunit_beta_[Methanosphaerula_palustris]	Methanosphaerula_palustris	28	55.7777	638.225	547.089
WP_004079639.1_coenzyme-B_sulfoethylthiotransferase_subunit_beta_[Methanoplanus_limicola]	Methanoplanus_limicola	30	71.535	826.004	717.449
WP_066972983.1_coenzyme-B_sulfoethylthiotransferase_subunit_beta_[Methanobrevibacter_filiformis]	Methanobrevibacter_filiformis	30	25.1937	275.813	232.004
WP_067089736.1_coenzyme-B_sulfoethylthiotransferase_subunit_beta_[Methanobrevibacter_curvatus]	Methanobrevibacter_curvatus	30	28.9192	316.226	264.727
WP_072560199.1_coenzyme-B_sulfoethylthiotransferase_subunit_beta_[Methanohalophilus_halophilus]	Methanohalophilus_halophilus	30	51.6353	610.384	545.496
WP_048193333.1_coenzyme-B_sulfoethylthiotransferase_subunit_beta_[Methanococcoides_methylutens]	Methanococcoides_methylutens	30	41.9326	474.661	395.677
EHQ36920.1_methyl-coenzyme_M_reductase,_beta_subunit_[Methanoplanus_limicola_DSM_2279]	Methanoplanus_limicola_DSM_2279	30	71.535	826.004	717.449
ADZ10492.1_methyl-coenzyme_M_reductase,_beta_subunit_[Methanobacterium_lacus]	Methanobacterium_lacus	30	51.6334	585.665	505.038
RQD89205.1_coenzyme-B_sulfoethylthiotransferase_subunit_beta_[Methanosalsum_natronophilum]	Methanosalsum_natronophilum	30	69.9926	783.957	657.227
ADZ08601.1_methyl-coenzyme_M_reductase,_beta_subunit_[Methanobacterium_lacus]	Methanobacterium_lacus	30	54.7614	677.852	643.01
WP_109970218.1_coenzyme-B_sulfoethylthiotransferase_subunit_beta_[Methanospirillum_lacunae]	Methanospirillum_lacunae	30	110.359	1288.27	1125.23
WP_091936035.1_coenzyme-B_sulfoethylthiotransferase_subunit_beta_[Methanolobus_profundi]	Methanolobus_profundi	30	79.5494	953.494	852.674
WP_095645539.1_coenzyme-B_sulfoethylthiotransferase_subunit_beta_[Methanosarcina_spelaei]	Methanosarcina_spelaei	30	26.7175	286.366	233.885
WP_013643952.1_coenzyme-B_sulfoethylthiotransferase_subunit_beta_[Methanobacterium_lacus]	Methanobacterium_lacus	30	54.7614	677.852	643.01
AKB49155.1_Methyl_coenzyme_M_reductase_beta_subunit_[Methanosarcina_sp._Kolksee]	Methanosarcina_sp._Kolksee	30	37.8599	436.791	379.468
AKB49354.1_Methyl_coenzyme_M_reductase_beta_subunit_[Methanosarcina_barkeri_str._Wiesmoor]	Methanosarcina_barkeri_str._Wiesmoor	30	38.998	453.27	400.206
WP_015284891.1_coenzyme-B_sulfoethylthiotransferase_subunit_beta_[Methanoregula_formicica]	Methanoregula_formicica	31.5	78.6455	864.802	718.317
WP_013718625.1_coenzyme-B_sulfoethylthiotransferase_subunit_beta_[Methanothrix_soehngenii]	Methanothrix_soehngenii	35	59.5602	688.462	597.03
TFH04058.1_coenzyme-B_sulfoethylthiotransferase_subunit_beta_[Methanosarcina_sp.]	Methanosarcina_sp.	35	32.986	387.932	344.204
WP_095642570.1_coenzyme-B_sulfoethylthiotransferase_subunit_beta_[Methanocorpusculum_parvum]	Methanocorpusculum_parvum	35	73.1504	780.448	627.119
WP_133517053.1_coenzyme-B_sulfoethylthiotransferase_subunit_beta_[Methanimicrococcus_blatticola]	Methanimicrococcus_blatticola	35	29.694	339.408	289.096
WP_013180509.1_coenzyme-B_sulfoethylthiotransferase_subunit_beta_[Methanococcus_voltae]	Methanococcus_voltae	35	46.359	459.974	341.897
WP_011972674.1_coenzyme-B_sulfoethylthiotransferase_subunit_beta_[Methanococcus_vannielii]	Methanococcus_vannielii	35	54.9222	565.785	430.79
AAZ69871.1_methyl-coenzyme_M_reductase,_beta_subunit_[Methanosarcina_barkeri_str._Fusaro]	Methanosarcina_barkeri_str._Fusaro	35	38.998	453.27	400.206
WP_011305920.1_coenzyme-B_sulfoethylthiotransferase_subunit_beta_[Methanosarcina_barkeri]	Methanosarcina_barkeri	35	38.998	453.27	400.206
WP_042691694.1_coenzyme-B_sulfoethylthiotransferase_subunit_beta_[Methanobrevibacter_oralis]	Methanobrevibacter_oralis	35	15.9718	160.496	119.599
AKB38841.1_Methyl_coenzyme_M_reductase_beta_subunit_[Methanosarcina_siciliae_C2J]	Methanosarcina_siciliae_C2J	35	44.3654	494.247	408.36
WP_048161261.1_coenzyme-B_sulfoethylthiotransferase_subunit_beta_[Methanosarcina_sp._1.H.A.2.2]	Methanosarcina_sp.	35	19.7347	217.65	183.389
ADI36781.1_methyl-coenzyme_M_reductase,_beta_subunit_[Methanococcus_voltae_A3]	Methanococcus_voltae_A3	35	46.359	459.974	341.897
WP_012106125.1_coenzyme-B_sulfoethylthiotransferase_subunit_beta_[Methanoregula_boonei]	Methanoregula_boonei	36	50.844	557.751	455.347
WP_012899264.1_coenzyme-B_sulfoethylthiotransferase_subunit_beta_[Methanocella_paludicola]	Methanocella_paludicola	36	53.4362	588.452	497.686
WP_071907589.1_coenzyme-B_sulfoethylthiotransferase_subunit_beta_[Methanobacterium_congolense]	Methanobacterium_congolense	37	62.1906	720.608	636.654
WP_011171499.1_coenzyme-B_sulfoethylthiotransferase_subunit_beta_[Methanococcus_maripaludis]	Methanococcus_maripaludis	37	53.6785	570.609	454.493
WP_072359431.1_coenzyme-B_sulfoethylthiotransferase_subunit_beta_[Methanohalophilus_portucalensis]	Methanohalophilus_portucalensis	37	51.6328	610.357	545.466
WP_058739391.1_coenzyme-B_sulfoethylthiotransferase_subunit_beta_[Methanobrevibacter_millerae]	Methanobrevibacter_millerae	37	46.4506	511.325	425.381
ABX01929.1_methyl-coenzyme_M_reductase,_beta_subunit_[Methanococcus_maripaludis_C6]	Methanococcus_maripaludis_C6	37	25.4207	243.447	173.273
SCG86537.1_Methyl-coenzyme_M_reductase_I_subunit_beta_[Methanobacterium_congolense]	Methanobacterium_congolense	37	62.1906	720.608	636.654
WP_048136659.1_coenzyme-B_sulfoethylthiotransferase_subunit_beta_[Methanosarcina_horonobensis]	Methanosarcina_horonobensis	37	31.9226	347.914	285.086
WP_048153027.1_coenzyme-B_sulfoethylthiotransferase_subunit_beta_[Methanolacinia_paynteri]	Methanolacinia_paynteri	37	41.0217	487.625	433.797
WP_112149340.1_coenzyme-B_sulfoethylthiotransferase_subunit_beta_[Methanosphaera_stadtmanae]	Methanosphaera_stadtmanae	37	43.3468	483.445	413.732
WP_013330342.1_coenzyme-B_sulfoethylthiotransferase_subunit_beta_[Methanolacinia_petrolearia]	Methanolacinia_petrolearia	37	71.6781	806.057	677.192
ABN07729.1_methyl-coenzyme_M_reductase,_beta_subunit_[Methanocorpusculum_labreanum_Z]	Methanocorpusculum_labreanum_Z	37	66.6925	719.857	584.066
WP_004032914.1_coenzyme-B_sulfoethylthiotransferase_subunit_beta_[Methanobrevibacter_smithii]	Methanobrevibacter_smithii	37	15.9728	160.506	119.609
WP_048174268.1_coenzyme-B_sulfoethylthiotransferase_subunit_beta_[Methanosarcina_siciliae]	Methanosarcina_siciliae	37	44.3654	494.247	408.36
WP_011833932.1_coenzyme-B_sulfoethylthiotransferase_subunit_beta_[Methanocorpusculum_labreanum]	Methanocorpusculum_labreanum	37	66.6925	719.857	584.066
WP_011833438.1_coenzyme-B_sulfoethylthiotransferase_subunit_beta_[Methanocorpusculum_labreanum]	Methanocorpusculum_labreanum	37	41.2322	458.856	377.674
WP_067147719.1_coenzyme-B_sulfoethylthiotransferase_subunit_beta_[Methanobrevibacter_olleyae]	[Methanobrevibacter_olleyae	37	55.6171	665.775	604.471
WP_067257912.1_coenzyme-B_sulfoethylthiotransferase_subunit_beta_[Methanobrevibacter_cuticularis]	Methanobrevibacter_cuticularis	37	41.3757	481.761	423.146
ABD41850.1_methyl-coenzyme_M_reductase,_beta_subunit_[Methanospirillum_hungatei_JF-1]	Methanospirillum_hungatei_JF-1	37	26.4052	295.198	244.227
WP_012956726.1_coenzyme-B_sulfoethylthiotransferase_subunit_beta_[Methanobrevibacter_ruminantium]	Methanobrevibacter_ruminantium	37	43.8319	502.13	441.647
WP_011867800.1_coenzyme-B_sulfoethylthiotransferase_subunit_beta_[Methanococcus_maripaludis]	Methanococcus_maripaludis	37	37.6882	409.067	333.298
WP_014867422.1_coenzyme-B_sulfoethylthiotransferase_subunit_beta_[Methanoculleus_bourgensis]	Methanoculleus_bourgensis	37	98.4593	1193.56	1085.73
ABQ87110.1_methyl-coenzyme_M_reductase,_beta_subunit,_McrB_[Methanobrevibacter_smithii_ATCC_35061]	Methanobrevibacter_smithii_ATCC_35061	37	45.5045	502.538	425.256
WP_011449108.1_coenzyme-B_sulfoethylthiotransferase_subunit_beta_[Methanospirillum_hungatei]	Methanospirillum_hungatei	37	26.4052	295.198	244.227
WP_015325024.1_coenzyme-B_sulfoethylthiotransferase_subunit_beta_[Methanomethylovorans_hollandica]	Methanomethylovorans_hollandica	37	56.2204	626.453	516.192
WP_042697830.1_coenzyme-B_sulfoethylthiotransferase_subunit_beta_[Methanocorpusculum_bavaricum]	Methanocorpusculum_bavaricum	37	54.26	596.176	489.948
SAI87465.1_methyl-coenzyme_M_reductase_beta_subunit_[Methanoculleus_bourgensis]	Methanoculleus_bourgensis	37	98.4601	1193.55	1085.73
WP_116669463.1_coenzyme-B_sulfoethylthiotransferase_subunit_beta_[Methanobrevibacter_woesei]	Methanobrevibacter_woesei	37	15.9711	160.493	119.605
TQD25325.1_coenzyme-B_sulfoethylthiotransferase_subunit_beta_[Methanolobus_vulcani]	Methanolobus_vulcani	37	38.1474	410.095	329.209
WP_116592384.1_coenzyme-B_sulfoethylthiotransferase_subunit_beta_[Methanobrevibacter_thaueri]	Methanobrevibacter_thaueri	37	20.4142	211.694	162.516
WP_013329920.1_coenzyme-B_sulfoethylthiotransferase_subunit_beta_[Methanolacinia_petrolearia]	Methanolacinia_petrolearia	37	33.0808	399.246	358.907
WP_004039463.1_coenzyme-B_sulfoethylthiotransferase_subunit_beta_[Methanofollis_liminatans]	Methanofollis_liminatans	37	73.682	842.218	725.023
TMS43340.1_coenzyme-B_sulfoethylthiotransferase_subunit_beta_[Methanobacterium_sp.]	Methanobacterium_sp.	37	29.5917	371.604	345.736
CVK33444.1_Methyl-coenzyme_M_reductase_subunit_beta_[Methanoculleus_sp._MAB1]	Methanoculleus_sp._MAB1	37	69.1089	751.843	613.914
WP_004035807.1_coenzyme-B_sulfoethylthiotransferase_subunit_beta_[Methanobrevibacter_smithii]	Methanobrevibacter_smithii	37	15.9713	160.49	119.608
WP_013037084.1_coenzyme-B_sulfoethylthiotransferase_subunit_beta_[Methanohalophilus_mahii]	Methanohalophilus_mahii	37	51.6323	610.362	545.468
WP_067147083.1_coenzyme-B_sulfoethylthiotransferase_subunit_beta_[Methanobrevibacter_olleyae]	Methanobrevibacter_olleyae	37	35.5566	367.008	284.606
WP_011033193.1_coenzyme-B_sulfoethylthiotransferase_subunit_beta_[Methanosarcina_mazei]	Methanosarcina_mazei	37	51.516	569.011	468.896
WP_105460655.1_coenzyme-B_sulfoethylthiotransferase_subunit_beta_[Methanohalophilus_euhalobius]	Methanohalophilus_euhalobius	37	51.3868	608.061	544.075
ABO34338.1_methyl-coenzyme_M_reductase,_beta_subunit_[Methanococcus_maripaludis_C5]	Methanococcus_maripaludis_C5	37	37.6882	409.067	333.298
WP_048152820.1_coenzyme-B_sulfoethylthiotransferase_subunit_beta_[Methanolacinia_paynteri]	Methanolacinia_paynteri	37	61.8613	702.586	595.842
WP_004029247.1_coenzyme-B_sulfoethylthiotransferase_subunit_beta_[Methanobacterium_formicicum]	Methanobacterium_formicicum	37	28.3381	297.518	237.757
WP_012193872.1_coenzyme-B_sulfoethylthiotransferase_subunit_beta_[Methanococcus_maripaludis]	Methanococcus_maripaludis]	37	25.4207	243.447	173.273
WP_004037746.1_coenzyme-B_sulfoethylthiotransferase_subunit_beta_[Methanofollis_liminatans]	Methanofollis_liminatans	37	47.384	570.631	521.226
OPY20164.1_Methyl-coenzyme_M_reductase_II_subunit_beta_[Methanobacterium_sp._PtaU1.Bin097]	Methanobacterium_sp._PtaU1.Bin097	37	31.9986	394.293	385.109
AKB45686.1_Methyl_coenzyme_M_reductase_beta_subunit_[Methanosarcina_vacuolata_Z-761]	Methanosarcina_vacuolata_Z-761	37	37.8599	436.791	379.468
AKB39063.1_Methyl_coenzyme_M_reductase_beta_subunit_[Methanosarcina_mazei_WWM610]	Methanosarcina_mazei	37	51.516	569.011	468.896
CCJ36657.1_methyl-coenzyme_M_reductase_beta_subunit_[Methanoculleus_bourgensis_MS2]	Methanoculleus_bourgensis_MS2	37	69.1089	751.843	613.914
WP_128693490.1_coenzyme-B_sulfoethylthiotransferase_subunit_beta_[Methanoculleus_taiwanensis]	Methanoculleus_taiwanensis	37	96.5465	1110.02	955.269
AKB30553.1_Methyl_coenzyme_M_reductase_beta_subunit_[Methanosarcina_siciliae_T4/M]	Methanosarcina_siciliae_T4/M	37	44.3654	494.247	408.36
CCJ36447.1_methyl-coenzyme_M_reductase_beta_subunit_[Methanoculleus_bourgensis_MS2]	Methanoculleus_bourgensis_MS2	37	98.4593	1193.56	1085.73
WP_048179672.1_coenzyme-B_sulfoethylthiotransferase_subunit_beta_[Methanoculleus_sediminis]	Methanoculleus_sediminis	37	61.5874	728.438	647.762
ADE36141.1_methyl-coenzyme_M_reductase,_beta_subunit_[Methanohalophilus_mahii_DSM_5219]	Methanohalophilus_mahii_DSM_5219	37	51.6323	610.362	545.468
WP_048114234.1_coenzyme-B_sulfoethylthiotransferase_subunit_beta_[Methanoculleus_sp._MH98A]	Methanoculleus_sp._MH98A	37	38.0456	447.231	394.117
EFC93207.1_methyl-coenzyme_M_reductase,_beta_subunit_[Methanobrevibacter_smithii_DSM_2374]	Methanobrevibacter_smithii_DSM_2374	37	15.9728	160.506	119.609
EEE42046.1_methyl-coenzyme_M_reductase,_beta_subunit_[Methanobrevibacter_smithii_DSM_2375]	Methanobrevibacter_smithii_DSM_2375	37	15.9713	160.49	119.608
AKB34445.1_Methyl_coenzyme_M_reductase_beta_subunit_[Methanosarcina_siciliae_HI350]	Methanosarcina_siciliae_HI350	37	44.3654	494.247	408.36
OQD59599.1_methyl-coenzyme_M_reductase,_subunit_beta_[Methanobrevibacter_arboriphilus_JCM_13429_=_DSM_1125]	Methanobrevibacter_arboriphilus_JCM_13429_=_DSM_1125	37	44.9661	527.828	467.142
ADC47778.1_methyl-coenzyme_M_reductase_beta_subunit_McrB_[Methanobrevibacter_ruminantium_M1]	Methanobrevibacter_ruminantium_M1	37	43.8319	502.13	441.647
WP_095608310.1_coenzyme-B_sulfoethylthiotransferase_subunit_beta_[Methanosphaera_cuniculi]	Methanosphaera_cuniculi	37	16.5815	165.291	123.405
ADN36743.1_methyl-coenzyme_M_reductase,_beta_subunit_[Methanolacinia_petrolearia_DSM_11571]	Methanolacinia_petrolearia_DSM_11571	37	33.0808	399.246	358.907
WP_026068762.1_coenzyme-B_sulfoethylthiotransferase_subunit_beta_[Methanomassiliicoccus_luminyensis]	Methanomassiliicoccus_luminyensis	37	49.9234	605.409	566.569
WP_067078343.1_coenzyme-B_sulfoethylthiotransferase_subunit_beta_[Methanoculleus_horonobensis]	Methanoculleus_horonobensis	39.5	61.587	728.427	647.756
WP_067074744.1_coenzyme-B_sulfoethylthiotransferase_subunit_beta_[Methanoculleus_horonobensis]	Methanoculleus_horonobensis	39.5	82.6264	958.491	827.613
WP_013898154.1_coenzyme-B_sulfoethylthiotransferase_subunit_beta_[Methanosalsum_zhilinae]	Methanosalsum_zhilinae	45	64.9356	729.744	623.157
CAJ37200.1_methyl-coenzyme_M_reductase,_beta_subunit_[Methanocella_arvoryzae_MRE50]	Methanocella_arvoryzae_MRE50	45	46.4811	517.157	429.084
AEH60715.1_methyl-coenzyme_M_reductase,_beta_subunit_[Methanosalsum_zhilinae_DSM_4017]	Methanosalsum_zhilinae_DSM_4017	45	64.9356	729.744	623.157
WP_054299720.1_coenzyme-B_sulfoethylthiotransferase_subunit_beta_[Methanosarcina_flavescens]	Methanosarcina_flavescens	45	26.7173	286.362	233.884
WP_013194370.1_coenzyme-B_sulfoethylthiotransferase_subunit_beta_[Methanohalobium_evestigatum]	Methanohalobium_evestigatum	50	37.6848	408.456	334.04
WP_048167428.1_coenzyme-B_sulfoethylthiotransferase_subunit_beta_[Methanosarcina_thermophila]	Methanosarcina_thermophila	50	31.6277	347.285	290.708
WP_007314357.1_coenzyme-B_sulfoethylthiotransferase_subunit_beta_[Methanolinea_tarda]	Methanolinea_tarda	50	11.8686	135.621	118.068
AKB13398.1_Methyl_coenzyme_M_reductase_beta_subunit_[Methanosarcina_thermophila_TM-1]	Methanosarcina_thermophila_TM-1	50	31.6277	347.285	290.708
AFC99664.1_methyl-coenzyme_M_reductase,_beta_subunit_[Methanocella_conradii_HZ254]	Methanocella_conradii_HZ254	50	71.4747	769.759	623.732
ADI73802.1_methyl-coenzyme_M_reductase,_beta_subunit_[Methanohalobium_evestigatum_Z-7303]	Methanohalobium_evestigatum_Z-7303	50	37.6848	408.456	334.04
WP_066957683.1_coenzyme-B_sulfoethylthiotransferase_subunit_beta_[Methanoculleus_thermophilus]	Methanoculleus_thermophilus	55	61.5883	728.447	647.773
ABK14363.1_methyl-coenzyme_M_reductase,_beta_subunit_[Methanothrix_thermoacetophila_PT]	Methanothrix_thermoacetophila_PT	55	23.8297	274.467	244.889
WP_066957219.1_coenzyme-B_sulfoethylthiotransferase_subunit_beta_[Methanoculleus_thermophilus]	Methanoculleus_thermophilus	55	53.3738	636.129	571.457
AKB15967.1_Methyl_coenzyme_M_reductase_beta_subunit_[Methanosarcina_thermophila_CHTI-55]	Methanosarcina_thermophila_CHTI-55	55	31.6277	347.285	290.708
WP_048175705.1_coenzyme-B_sulfoethylthiotransferase_subunit_beta_[Methanothermobacter_sp._CaT2]	Methanothermobacter_sp._CaT2	55	23.0695	251.133	209.575
WP_048175734.1_coenzyme-B_sulfoethylthiotransferase_subunit_beta_[Methanothermobacter_sp._CaT2]	Methanothermobacter_sp._CaT2	55	22.2151	246.373	211.834
SCM58250.1_Methyl-coenzyme_M_reductase_II_subunit_beta_[Methanothermobacter_wolfeii]	Methanothermobacter_wolfeii	60	23.0677	251.118	209.579
WP_115891966.1_coenzyme-B_sulfoethylthiotransferase_subunit_beta_[Methanothermobacter_defluvii]	Methanothermobacter_defluvii	60	23.0711	251.148	209.591
WP_048060974.1_coenzyme-B_sulfoethylthiotransferase_subunit_beta_[Methanothermobacter_thermautotrophicus]	Methanothermobacter_thermautotrophicus	65	23.0692	251.13	209.565
WP_018153526.1_coenzyme-B_sulfoethylthiotransferase_subunit_beta_[Methanothermococcus_thermolithotrophicus]	Methanothermococcus_thermolithotrophicus	65	48.3081	536.121	446.881
ADL59094.1_methyl-coenzyme_M_reductase_II,_subunit_beta_[Methanothermobacter_marburgensis_str._Marburg]	Methanothermobacter_marburgensis_str._Marburg	65	33.7421	374.037	315.452
ADL59131.1_methyl-coenzyme_M_reductase_I,_subunit_beta_[Methanothermobacter_marburgensis_str._Marburg]	Methanothermobacter_marburgensis_str._Marburg	65	22.2149	246.372	211.836
WP_013867114.1_coenzyme-B_sulfoethylthiotransferase_subunit_beta_[Methanothermococcus_okinawensis]	Methanothermococcus_okinawensis	65	56.0876	560.025	421.539
WP_013296305.1_coenzyme-B_sulfoethylthiotransferase_subunit_beta_[Methanothermobacter_marburgensis]	Methanothermobacter_marburgensis	65	33.7421	374.037	315.452
WP_042686194.1_coenzyme-B_sulfoethylthiotransferase_subunit_beta_[Methermicoccus_shengliensis]	Methermicoccus_shengliensis	65	68.3315	758.212	649.451
AEH06930.1_methyl-coenzyme_M_reductase,_beta_subunit_[Methanothermococcus_okinawensis_IH1]	Methanothermococcus_okinawensis_IH1	65	56.0876	560.025	421.539
WP_007043986.1_coenzyme-B_sulfoethylthiotransferase_subunit_beta_[Methanotorris_formicicus]	Methanotorris_formicicus	70	23.2376	238.916	180.461
EHP86349.1_methyl-coenzyme_M_reductase,_beta_subunit_[Methanotorris_formicicus_Mc-S-70]	Methanotorris_formicicus_Mc-S-70	70	40.1634	428.423	341.839
EHP88092.1_methyl-coenzyme_M_reductase,_beta_subunit_[Methanotorris_formicicus_Mc-S-70]	Methanotorris_formicicus_Mc-S-70	70	23.2376	238.916	180.461
WP_112093375.1_coenzyme-B_sulfoethylthiotransferase_subunit_beta_[Methanothermobacter_tenebrarum]	Methanothermobacter_tenebrarum	70	27.8365	313.132	272.55
RAO79546.1_coenzyme-B_sulfoethylthiotransferase_subunit_beta_[Methanothermobacter_tenebrarum]	Methanothermobacter_tenebrarum	70	27.8365	313.132	272.55
WP_064496639.1_coenzyme-B_sulfoethylthiotransferase_subunit_beta_[Methanocaldococcus_jannaschii]	Methanocaldococcus_jannaschii	80	21.91	219.35	161.111
WP_012819559.1_coenzyme-B_sulfoethylthiotransferase_subunit_beta_[Methanocaldococcus_vulcanius]	Methanocaldococcus_vulcanius	80	33.7884	349.932	272.259
WP_010869573.1_coenzyme-B_sulfoethylthiotransferase_subunit_beta_[Methanocaldococcus_jannaschii]	Methanocaldococcus_jannaschii	80	42.2124	579.728	591.624
ACX72013.1_methyl-coenzyme_M_reductase,_beta_subunit_[Methanocaldococcus_vulcanius_M7]	Methanocaldococcus_vulcanius_M7	80	33.7884	349.932	272.259
WP_004590268.1_coenzyme-B_sulfoethylthiotransferase_subunit_beta_[Methanocaldococcus_villosus]	Methanocaldococcus_villosus	80	21.9111	219.347	161.12
WP_048201555.1_coenzyme-B_sulfoethylthiotransferase_subunit_beta_[Methanocaldococcus_bathoardescens]	Methanocaldococcus_bathoardescens	80	42.4996	582.427	588.138
ADP77587.1_methyl-coenzyme_M_reductase,_beta_subunit_[Methanothermus_fervidus_DSM_2088]	Methanothermus_fervidus_DSM_2088	83	44.2987	464.997	371.4
ADP77530.1_methyl-coenzyme_M_reductase,_beta_subunit_[Methanothermus_fervidus_DSM_2088]	Methanothermus_fervidus_DSM_2088	83	51.8306	607.536	545.822
WP_013099701.1_coenzyme-B_sulfoethylthiotransferase_subunit_beta_[Methanocaldococcus_infernus]	Methanocaldococcus_infernus	85	35.6593	406.456	342.717
WP_015791489.1_coenzyme-B_sulfoethylthiotransferase_subunit_beta_[Methanocaldococcus_fervens]	Methanocaldococcus_fervens	85	29.5466	298.68	222.781
WP_013798607.1_coenzyme-B_sulfoethylthiotransferase_subunit_beta_[Methanotorris_igneus]	Methanotorris_igneus	85	40.4129	434.985	352.703
ADG12955.1_methyl-coenzyme_M_reductase,_beta_subunit_[Methanocaldococcus_infernus_ME]	Methanocaldococcus_infernus_ME	85	35.6593	406.456	342.717
AEF95998.1_methyl-coenzyme_M_reductase,_beta_subunit_[Methanotorris_igneus_Kol_5]	Methanotorris_igneus_Kol_5	85	40.4129	434.985	352.703
ACV24752.1_methyl-coenzyme_M_reductase,_beta_subunit_[Methanocaldococcus_fervens_AG86]	Methanocaldococcus_fervens_AG86	85	29.5466	298.68	222.781
WP_012980031.1_coenzyme-B_sulfoethylthiotransferase_subunit_beta_[Methanocaldococcus_sp._FS406-22]	Methanocaldococcus_sp._FS406-22	92	9.88576	110.982	92.7639
WP_109941053.1_coenzyme-B_sulfoethylthiotransferase_subunit_beta_[Methanospirillum_stamsii]	Methanospirillum_stamsii	25	29.7967	330.592	279.088
WP_014586062.1_coenzyme-B_sulfoethylthiotransferase_subunit_beta_[Methanosaeta_harundinacea]	Methanosaeta_harundinacea	35	51.217	578.279	498.503
WP_042708236.1_coenzyme-B_sulfoethylthiotransferase_subunit_beta_[Methanobrevibacter_wolinii]	Methanobrevibacter_wolinii	37	48.4548	519.248	417.743
WP_015052764.1_coenzyme-B_sulfoethylthiotransferase_subunit_beta_[Methanolobus_psychrophilus]	Methanolobus_psychrophilus	18	70.7797	847.861	763.348
WP_042703037.1_coenzyme-B_sulfoethylthiotransferase_subunit_beta_[Methanobrevibacter_arboriphilus]	Methanobrevibacter_arboriphilus	37	44.9656	527.826	467.138
WP_086637805.1_coenzyme-B_sulfoethylthiotransferase_subunit_beta_[Methanonatronarchaeum_thermophilum]	Methanonatronarchaeum_thermophilum	50	61.414	733.65	672.681
AGI85141.1_Methyl_coenzyme_M_reductase_beta_subunit_[Candidatus_Methanomethylophilus_alvus_Mx1201]	Candidatus_Methanomethylophilus_alvus_Mx1201	35	61.3907	764.255	727.9
WP_015504290.1_coenzyme-B_sulfoethylthiotransferase_subunit_beta_[Candidatus_Methanomethylophilus_alvus]	Candidatus_Methanomethylophilus_alvus	35	61.3907	764.255	727.9
BAP61902.1_methyl-coenzyme_M_reductase_I_subunit_beta_[Methanococcus_maripaludis_KA1]	Methanococcus_maripaludis_KA1	37	53.6812	570.63	454.506
WP_067048385.1_coenzyme-B_sulfoethylthiotransferase_subunit_beta_[Methanofollis_ethanolicus]	Methanofollis_ethanolicus	37	55.5129	687.838	644.077
WP_020449399.1_coenzyme-B_sulfoethylthiotransferase_subunit_beta_[Candidatus_Methanomassiliicoccus_intestinalis]	Candidatus_Methanomassiliicoccus_intestinalis	35	49.7283	577.617	510.542
AIZ56098.1_methyl-coenzyme_M_reductase_I_subunit_beta_[Candidatus_Methanoplasma_termitum]	Candidatus_Methanoplasma_termitum	30	27.2488	282.324	216.321
KCZ72670.1_methyl-coenzyme_M_reductase,_beta_subunit_[Candidatus_Methanoperedens_nitroreducens]	Candidatus_Methanoperedens_nitroreducens	27	58.5858	654.715	550.462
WP_094228225.1_coenzyme-B_sulfoethylthiotransferase_subunit_beta_[Methanolobus_psychrotolerans]	Methanolobus_psychrotolerans	30	48.3653	556.467	473.717
SNQ61548.1_Methyl-coenzyme_M_reductase_subunit_beta_[Candidatus_Methanoperedens_nitroreducens]	Candidatus_Methanoperedens_nitroreducens	27	45.8307	500.857	414.443
WP_048089608.1_coenzyme-B_sulfoethylthiotransferase_subunit_beta_[Candidatus_Methanoperedens_nitroreducens]	Candidatus_Methanoperedens_nitroreducens	27	58.5858	654.715	550.462
1e6v. Methyl-CoenzymeM reductase beta. Ref	Methanopyrus kandleri	98	18.2915	211.566	185.485
1e6v. Methyl-CoenzymeM reductase betra. Ref	Methanopyrus kandleri	98	26.012	300.123	262.941
1e6y. Methyl-CoenzymeM reductase beta. Ref	Methanosarcina barkeri	30	47.2072	520.89	439.586
1e6y. Methyl-CoenzymeM reductase beta. Ref	Methanosarcina barkeri	30	38.998	453.27	400.206
1hbm. Methyl-CoenzymeM reductase beta. Ref	Methanothermobacter thermautotrophicus	65	23.3372	287.198	263.23
1hbm. Methyl-CoenzymeM reductase beta. Ref	Methanothermobacter thermautotrophicus	65	22.2149	246.372	211.836
5a0y. Methyl-CoenzymeM reductase beta. Ref	Methanothermobacter marburgensis	65	4.64966	40.6757	27.803
5a0y. Methyl-CoenzymeM reductase beta. Ref	Methanothermobacter marburgensis	65	6.42971	79.2568	75.5398
5a8k. Methyl-CoenzymeM reductase beta. Ref	Methanothermobacter wolfei	60	27.0645	304.712	266.289
5a8k. Methyl-CoenzymeM reductase beta. Ref	Methanothermobacter wolfei	60	34.5151	394.403	333.18
5n1q. Methyl-CoenzymeM reductase beta. Ref	Methanothermococcus thermolithotrophicus	65	29.6982	341.93	299.55
5n1q. Methyl-CoenzymeM reductase beta. Ref	Methanothermococcus thermolithotrophicus	65	48.7076	527.19	427.279
5n2a. Methyl-CoenzymeM reductase beta. Ref	Methanotorris formicicus	75	17.4329	180.011	138.961
