# Supplementary material for: Understanding Life at High Temperatures: Relationships of Molecular Channels in Enzymes of Methanogenic Archaea and Their Growth Temperatures
Source: Int J Mol Sci. 2022 Dec 2;23(23):15149. doi: 10.3390/ijms232315149 (PMC9741079; doi:10.3390/ijms232315149)
Supplement: Supplementary file 1 [file ijms-23-15149-s001.zip › data_mCoM_red_gamma.xls]

## Sheet: Sheet1
Accession_number_Info	Microorganism	Opt. Growth Temperature (ºC)	T_length (A)	T_surface (A2)	T_volume (A3)
WP_048185306.1_coenzyme-B_sulfoethylthiotransferase_subunit_gamma_[Methanosarcina_siciliae]	Methanosarcina_siciliae	37	35.1791	417.838	374.688
ABN07236.1_methyl-coenzyme_M_reductase,_gamma_subunit_[Methanocorpusculum_labreanum_Z]	Methanocorpusculum_labreanum_Z	37	16.5691	212.791	209.913
WP_074369713.1_coenzyme-B_sulfoethylthiotransferase_subunit_gamma_[Methanoculleus_chikugoensis]	Methanoculleus_chikugoensis	28	7.3374	102.865	111.846
WP_007314360.1_coenzyme-B_sulfoethylthiotransferase_subunit_gamma_[Methanolinea_tarda]	Methanolinea_tarda	50	35.7372	482.927	495.556
ABE53269.1_methyl-coenzyme_M_reductase,_subunit_gamma_[Methanococcoides_burtonii_DSM_6242]	Methanococcoides_burtonii_DSM_6242	21	45.5318	585.308	572.604
WP_010869574.1_coenzyme-B_sulfoethylthiotransferase_subunit_gamma_[Methanocaldococcus_jannaschii]	Methanocaldococcus_jannaschii	80	10.3825	122.051	104.869
AKB13401.1_Methyl_coenzyme_M_reductase_gamma_subunit_[Methanosarcina_thermophila_TM-1]	Methanosarcina_thermophila_TM-1	50	55.1298	617.377	520.976
ADG12952.1_methyl-coenzyme_M_reductase,_gamma_subunit_[Methanocaldococcus_infernus_ME]	Methanocaldococcus_infernus_ME	85	29.0515	324.082	269.343
WP_066972989.1_coenzyme-B_sulfoethylthiotransferase_subunit_gamma_[Methanobrevibacter_filiformis]	Methanobrevibacter_filiformis	30	5.85834	84.1156	89.8707
WP_048174271.1_coenzyme-B_sulfoethylthiotransferase_subunit_gamma_[Methanosarcina_siciliae]	Methanosarcina_siciliae	37	25.6627	290.598	246.224
ACX72016.1_methyl-coenzyme_M_reductase,_gamma_subunit_[Methanocaldococcus_vulcanius_M7]	Methanocaldococcus_vulcanius_M7	80	11.6703	138.852	121.279
WP_012618912.1_coenzyme-B_sulfoethylthiotransferase_subunit_gamma_[Methanosphaerula_palustris]	Methanosphaerula_palustris	28	29.4365	365.85	339.326
CVK33166.1_Methyl-coenzyme_M_reductase_subunit_gamma_[Methanoculleus_sp._MAB1]	Methanoculleus_sp._MAB1	37	19.4208	259.789	265.738
WP_019264906.1_coenzyme-B_sulfoethylthiotransferase_subunit_gamma_[Methanobrevibacter_smithii]	Methanobrevibacter_smithii	37	16.2889	188.784	167.667
TMS43337.1_coenzyme-B_sulfoethylthiotransferase_subunit_gamma_[Methanobacterium_sp.]	Methanobacterium_sp.	37	52.8293	621.674	545.724
WP_011843220.1_coenzyme-B_sulfoethylthiotransferase_subunit_gamma_[Methanoculleus_marisnigri]	Methanoculleus_marisnigri	28	7.33643	102.846	111.816
ADP77532.1_methyl-coenzyme_M_reductase,_gamma_subunit_[Methanothermus_fervidus_DSM_2088]	Methanothermus_fervidus_DSM_2088	83	31.3393	358.335	305.749
WP_015791492.1_coenzyme-B_sulfoethylthiotransferase_subunit_gamma_[Methanocaldococcus_fervens]	Methanocaldococcus_fervens	85	29.0516	324.084	269.345
TQD25322.1_coenzyme-B_sulfoethylthiotransferase_subunit_gamma_[Methanolobus_vulcani]	Methanolobus_vulcani	37	39.2535	472.687	422.518
ABO34335.1_methyl-coenzyme_M_reductase,_gamma_subunit_[Methanococcus_maripaludis_C5]	Methanococcus_maripaludis_C5	37	42.4482	552.379	541.072
WP_048153026.1_coenzyme-B_sulfoethylthiotransferase_subunit_gamma_[Methanolacinia_paynteri]	Methanolacinia_paynteri	37	7.33805	102.862	111.834
RNI13090.1_coenzyme-B_sulfoethylthiotransferase_subunit_gamma_[Methanohalophilus_portucalensis_FDF-1]	Methanohalophilus_portucalensis_FDF-1	37	30.7024	380.261	352.035
WP_007043983.1_coenzyme-B_sulfoethylthiotransferase_subunit_gamma_[Methanotorris_formicicus]	Methanotorris_formicicus	70	28.2413	316.362	262.867
WP_048167431.1_coenzyme-B_sulfoethylthiotransferase_subunit_gamma_[Methanosarcina_thermophila]	Methanosarcina_thermophila	50	55.1298	617.377	520.976
WP_012106122.1_coenzyme-B_sulfoethylthiotransferase_subunit_gamma_[Methanoregula_boonei]	Methanoregula_boonei	36	67.4176	854.416	814.854
WP_095642567.1_coenzyme-B_sulfoethylthiotransferase_subunit_gamma_[Methanocorpusculum_parvum]	Methanocorpusculum_parvum	35	42.5231	547.536	538.917
WP_013330339.1_coenzyme-B_sulfoethylthiotransferase_subunit_gamma_[Methanolacinia_petrolearia]	Methanolacinia_petrolearia	37	23.226	264.556	232.845
ADE36138.1_methyl-coenzyme_M_reductase,_gamma_subunit_[Methanohalophilus_mahii_DSM_5219]	Methanohalophilus_mahii_DSM_5219	37	30.7006	380.239	352
WP_058739389.1_coenzyme-B_sulfoethylthiotransferase_subunit_gamma_[Methanobrevibacter_millerae]	Methanobrevibacter_millerae	37	8.56375	108.882	101.996
ADI36784.1_methyl-coenzyme_M_reductase,_gamma_subunit_[Methanococcus_voltae_A3]	Methanococcus_voltae_A3	35	4.09511	46.3519	36.7031
CAJ37203.1_methyl-coenzyme_M_reductase,_gamma_subunit_[Methanocella_arvoryzae_MRE50]	Methanocella_arvoryzae_MRE50	45	18.5753	195.212	151.826
WP_013180512.1_coenzyme-B_sulfoethylthiotransferase_subunit_gamma_[Methanococcus_voltae]	Methanococcus_voltae	35	4.09511	46.3519	36.7031
WP_042691688.1_coenzyme-B_sulfoethylthiotransferase_subunit_gamma_[Methanobrevibacter_oralis]	Methanobrevibacter_oralis	35	16.2893	188.778	167.669
WP_042708332.1_coenzyme-B_sulfoethylthiotransferase_subunit_gamma_[Methanobrevibacter_wolinii]	Methanobrevibacter_wolinii	37	22.3956	259.463	224.952
CVK33447.1_Methyl-coenzyme_M_reductase_subunit_gamma_[Methanoculleus_sp._MAB1]	Methanoculleus_sp._MAB1	37	20.7377	258.369	245.268
WP_004079636.1_coenzyme-B_sulfoethylthiotransferase_subunit_gamma_[Methanoplanus_limicola]	Methanoplanus_limicola	30	7.33775	102.852	111.826
WP_048144282.1_coenzyme-B_sulfoethylthiotransferase_subunit_gamma_[Methanosaeta_harundinacea]	Methanosaeta_harundinacea	35	60.6795	687.688	585.131
WP_011305917.1_coenzyme-B_sulfoethylthiotransferase_subunit_gamma_[Methanosarcina_barkeri]	Methanosarcina_barkeri	35	10.8346	120.985	102.269
WP_012899267.1_coenzyme-B_sulfoethylthiotransferase_subunit_gamma_[Methanocella_paludicola]	Methanocella_paludicola	36	16.3721	205.394	192.028
WP_133517055.1_coenzyme-B_sulfoethylthiotransferase_subunit_gamma_[Methanimicrococcus_blatticola]	Methanimicrococcus_blatticola	35	26.4094	307.176	264.337
WP_012819562.1_coenzyme-B_sulfoethylthiotransferase_subunit_gamma_[Methanocaldococcus_vulcanius]	Methanocaldococcus_vulcanius	80	11.6703	138.852	121.279
WP_011833439.1_coenzyme-B_sulfoethylthiotransferase_subunit_gamma_[Methanocorpusculum_labreanum]	Methanocorpusculum_labreanum	37	16.5691	212.791	209.913
WP_016359093.1_coenzyme-B_sulfoethylthiotransferase_subunit_gamma_[Methanobrevibacter_sp._AbM4]	Methanobrevibacter_sp._AbM4	37	14.0613	175.053	164.095
WP_042703042.1_coenzyme-B_sulfoethylthiotransferase_subunit_gamma_[Methanobrevibacter_arboriphilus]	Methanobrevibacter_arboriphilus	37	10.3044	137.978	138.779
WP_048037133.1_coenzyme-B_sulfoethylthiotransferase_subunit_gamma_[Methanosarcina_mazei]	Methanosarcina_mazei	37	10.8342	120.983	102.271
WP_013099698.1_coenzyme-B_sulfoethylthiotransferase_subunit_gamma_[Methanocaldococcus_infernus]	Methanocaldococcus_infernus	85	29.0515	324.082	269.343
WP_067257924.1_coenzyme-B_sulfoethylthiotransferase_subunit_gamma_[Methanobrevibacter_cuticularis]	Methanobrevibacter_cuticularis	37	14.0617	175.048	164.095
WP_023845931.1_coenzyme-B_sulfoethylthiotransferase_subunit_gamma_[Methanolobus_tindarius]	Methanolobus_tindarius	25	39.2575	472.784	422.631
WP_004032917.1_coenzyme-B_sulfoethylthiotransferase_subunit_gamma_[Methanobrevibacter_smithii]	Methanobrevibacter_smithii	37	16.2889	188.784	167.667
WP_004037743.1_coenzyme-B_sulfoethylthiotransferase_subunit_gamma_[Methanofollis_liminatans]	Methanofollis_liminatans	37	23.9581	291.161	271.81
WP_067048373.1_coenzyme-B_sulfoethylthiotransferase_subunit_gamma_[Methanofollis_ethanolicus]	Methanofollis_ethanolicus	37	33.2992	408.406	383.334
WP_013898157.1_coenzyme-B_sulfoethylthiotransferase_subunit_gamma_[Methanosalsum_zhilinae]	Methanosalsum_zhilinae	45	42.4289	508.25	460.875
WP_013194367.1_coenzyme-B_sulfoethylthiotransferase_subunit_gamma_[Methanohalobium_evestigatum]	Methanohalobium_evestigatum	50	43.1696	502.106	438.577
WP_013413810.1_coenzyme-B_sulfoethylthiotransferase_subunit_gamma_[Methanothermus_fervidus]	Methanothermus_fervidus	83	31.3393	358.335	305.749
WP_012956723.1_coenzyme-B_sulfoethylthiotransferase_subunit_gamma_[Methanobrevibacter_ruminantium]	Methanobrevibacter_ruminantium	37	23.3081	277.573	252.135
WP_013867111.1_coenzyme-B_sulfoethylthiotransferase_subunit_gamma_[Methanothermococcus_okinawensis]	Methanothermococcus_okinawensis	65	27.8545	322.377	276.869
WP_048124209.1_coenzyme-B_sulfoethylthiotransferase_subunit_gamma_[Methanosarcina_lacustris]	Methanosarcina_lacustris	25	42.6022	507.724	456.954
WP_011449111.1_coenzyme-B_sulfoethylthiotransferase_subunit_gamma_[Methanospirillum_hungatei]	Methanospirillum_hungatei	37	16.5686	212.786	209.913
WP_116592381.1_coenzyme-B_sulfoethylthiotransferase_subunit_gamma_[Methanobrevibacter_thaueri]	Methanobrevibacter_thaueri	37	16.2899	188.784	167.671
WP_013329919.1_coenzyme-B_sulfoethylthiotransferase_subunit_gamma_[Methanolacinia_petrolearia]	Methanolacinia_petrolearia	37	20.9945	276.481	270.172
WP_091936030.1_coenzyme-B_sulfoethylthiotransferase_subunit_gamma_[Methanolobus_profundi]	Methanolobus_profundi	30	48.6897	615.518	578.509
WP_042705995.1_coenzyme-B_sulfoethylthiotransferase_subunit_gamma_[Methanomicrobium_mobile]	Methanomicrobium_mobile	37	23.6486	293.237	278.482
WP_066957225.1_coenzyme-B_sulfoethylthiotransferase_subunit_gamma_[Methanoculleus_thermophilus]	Methanoculleus_thermophilus	55	43.3714	568.362	564.685
WP_096712229.1_coenzyme-B_sulfoethylthiotransferase_subunit_gamma_[Methanohalophilus_euhalobius]	Methanohalophilus_euhalobius	37	30.4526	375.744	347.649
WP_011171502.1_coenzyme-B_sulfoethylthiotransferase_subunit_gamma_[Methanococcus_maripaludis]	Methanococcus_maripaludis	37	15.7512	200.795	191.031
WP_013037081.1_coenzyme-B_sulfoethylthiotransferase_subunit_gamma_[Methanohalophilus_mahii]	Methanohalophilus_mahii	37	30.7006	380.239	352
WP_018153523.1_coenzyme-B_sulfoethylthiotransferase_subunit_gamma_[Methanothermococcus_thermolithotrophicus]	Methanothermococcus_thermolithotrophicus	65	25.7325	278.5	224.95
ABN56310.1_methyl-coenzyme_M_reductase,_gamma_subunit_[Methanoculleus_marisnigri_JR1]	Methanoculleus_marisnigri_JR1	28	7.33643	102.846	111.816
ADC47775.1_methyl-coenzyme_M_reductase_gamma_subunit_McrG_[Methanobrevibacter_ruminantium_M1]	Methanobrevibacter_ruminantium_M1	37	23.3081	277.573	252.135
WP_048193231.1_coenzyme-B_sulfoethylthiotransferase_subunit_gamma_[Methanococcoides_methylutens]	Methanococcoides_methylutens]	30	42.3365	541.471	525.093
SCG86534.1_Methyl-coenzyme_M_reductase_I_subunit_gamma_[Methanobacterium_congolense]	Methanobacterium_congolense	37	7.25213	89.6047	83.2136
WP_004029249.1_coenzyme-B_sulfoethylthiotransferase_subunit_gamma_[Methanobacterium_formicicum]	Methanobacterium_formicicum	37	24.8296	321.036	307.691
WP_072560204.1_coenzyme-B_sulfoethylthiotransferase_subunit_gamma_[Methanohalophilus_halophilus]	Methanohalophilus_halophilus	30	30.7015	380.252	352.025
WP_013718623.1_coenzyme-B_sulfoethylthiotransferase_subunit_gamma_[Methanothrix_soehngenii]	Methanothrix_soehngenii	35	131.673	1538.36	1339.58
WP_015052761.1_coenzyme-B_sulfoethylthiotransferase_subunit_gamma_[Methanolobus_psychrophilus]	Methanolobus_psychrophilus	18	57.1325	691.506	630.543
WP_015325027.1_coenzyme-B_sulfoethylthiotransferase_subunit_gamma_[Methanomethylovorans_hollandica]	Methanomethylovorans_hollandica	37	29.9686	368.301	341.634
ABK14361.1_methyl-coenzyme_M_reductase,_gamma_subunit_[Methanothrix_thermoacetophila_PT]	Methanothrix_thermoacetophila_PT	55	57.9298	720.142	665.407
EEE42043.1_methyl-coenzyme_M_reductase,_gamma_subunit_[Methanobrevibacter_smithii_DSM_2375]	Methanobrevibacter_smithii_DSM_2375	37	16.2889	188.784	167.667
WP_048136662.1_coenzyme-B_sulfoethylthiotransferase_subunit_gamma_[Methanosarcina_horonobensis]	Methanosarcina_horonobensis	37	10.8344	120.984	102.271
BAP61905.1_methyl-coenzyme_M_reductase_I_subunit_gamma_[Methanococcus_maripaludis_KA1]	Methanococcus_maripaludis_KA1	37	15.7512	200.795	191.031
AAZ69868.1_methyl-coenzyme_M_reductase,_gamma_subunit_[Methanosarcina_barkeri_str._Fusaro]	Methanosarcina_barkeri_str._Fusaro	35	10.8346	120.985	102.269
WP_011500404.1_coenzyme-B_sulfoethylthiotransferase_subunit_gamma_[Methanococcoides_burtonii]	Methanococcoides_burtonii	21	45.5318	585.308	572.604
WP_072359427.1_coenzyme-B_sulfoethylthiotransferase_subunit_gamma_[Methanohalophilus_portucalensis]	Methanohalophilus_portucalensis	37	30.7024	380.261	352.035
WP_011972677.1_coenzyme-B_sulfoethylthiotransferase_subunit_gamma_[Methanococcus_vannielii]	Methanococcus_vannielii	35	27.9817	350.824	320.559
ACV24755.1_methyl-coenzyme_M_reductase,_gamma_subunit_[Methanocaldococcus_fervens_AG86]	Methanocaldococcus_fervens_AG86	85	29.0516	324.084	269.345
WP_042697838.1_coenzyme-B_sulfoethylthiotransferase_subunit_gamma_[Methanocorpusculum_bavaricum]	Methanocorpusculum_bavaricum	37	38.5806	498.982	491.656
WP_011973975.1_coenzyme-B_sulfoethylthiotransferase_subunit_gamma_[Methanococcus_aeolicus]	Methanococcus_aeolicus	40	11.6694	138.84	121.265
WP_116669465.1_coenzyme-B_sulfoethylthiotransferase_subunit_gamma_[Methanobrevibacter_woesei]	Methanobrevibacter_woesei	37	16.2891	188.777	167.667
WP_067076127.1_coenzyme-B_sulfoethylthiotransferase_subunit_gamma_[Methanoculleus_horonobensis]	Methanoculleus_horonobensis	39.5	21.2409	284.169	295.562
WP_013798609.1_coenzyme-B_sulfoethylthiotransferase_subunit_gamma_[Methanotorris_igneus]	Methanotorris_igneus	85	13.6925	154.027	125.26
AKB23568.1_Methyl_coenzyme_M_reductase_gamma_subunit_[Methanosarcina_sp._MTP4]	Methanosarcina_sp._MTP4	28	43.593	515.283	460.131
AKB49357.1_Methyl_coenzyme_M_reductase_gamma_subunit_[Methanosarcina_barkeri_str._Wiesmoor]	Methanosarcina_barkeri_str._Wiesmoor	30	10.8346	120.985	102.269
WP_129596982.1_coenzyme-B_sulfoethylthiotransferase_subunit_gamma_[Methanohalophilus_sp._SLHTYRO]	Methanohalophilus_sp._SLHTYRO	37	41.1416	525.077	502.403
AKB76566.1_Methyl_coenzyme_M_reductase_gamma_subunit_[Methanosarcina_horonobensis_HB-1_=_JCM_15518]	Methanosarcina_horonobensis_HB-1_=_JCM_15518	37	10.8342	120.983	102.267
WP_004590264.1_coenzyme-B_sulfoethylthiotransferase_subunit_gamma_[Methanocaldococcus_villosus]	Methanocaldococcus_villosus	80	28.9913	325.296	271.715
WP_048114201.1_coenzyme-B_sulfoethylthiotransferase_subunit_gamma_[Methanoculleus_sp._MH98A]	Methanoculleus_sp._MH98A	37	7.3367	102.853	111.828
AEH06927.1_methyl-coenzyme_M_reductase,_gamma_subunit_[Methanothermococcus_okinawensis_IH1]	Methanothermococcus_okinawensis_IH1	65	27.8545	322.377	276.869
WP_040682229.1_coenzyme-B_sulfoethylthiotransferase_subunit_gamma_[Methanobrevibacter_boviskoreani]	Methanobrevibacter_boviskoreani	38.5	14.0614	175.045	164.091
OPY57466.1_Methyl-coenzyme_M_reductase_subunit_gamma_[Methanosaeta_sp._PtaU1.Bin112]	Methanosaeta_sp._PtaU1.Bin112	37	105.161	1257	1133.9
AKB73418.1_Methyl_coenzyme_M_reductase_gamma_subunit_[Methanosarcina_lacustris_Z-7289]	Methanosarcina_lacustris_Z-7289	20	42.6022	507.724	456.954
AKB84613.1_Methyl_coenzyme_M_reductase_gamma_subunit_[Methanococcoides_methylutens_MM1]	Methanococcoides_methylutens_MM1	30	44.7896	557.191	521.987
AKB38844.1_Methyl_coenzyme_M_reductase_gamma_subunit_[Methanosarcina_siciliae_C2J]	Methanosarcina_siciliae_C2J	35	35.1791	417.838	374.688
WP_112093372.1_coenzyme-B_sulfoethylthiotransferase_subunit_gamma_[Methanothermobacter_tenebrarum]	Methanothermobacter_tenebrarum	70	27.7538	307.811	259.469
WP_020449397.1_coenzyme-B_sulfoethylthiotransferase_subunit_gamma_[Candidatus_Methanomassiliicoccus_intestinalis]	Candidatus_Methanomassiliicoccus_intestinalis	35	11.0046	114.649	89.9398
RAO79543.1_coenzyme-B_sulfoethylthiotransferase_subunit_gamma_[Methanothermobacter_tenebrarum]	Methanothermobacter_tenebrarum	70	27.7538	307.811	259.469
AEG19066.1_methyl-coenzyme_M_reductase,_gamma_subunit_[Methanobacterium_paludis]	Methanobacterium_paludis	28	30.4346	392.022	378.172
ADI73799.1_methyl-coenzyme_M_reductase,_gamma_subunit_[Methanohalobium_evestigatum_Z-7303]	Methanohalobium_evestigatum_Z-7303	50	43.1696	502.106	438.577
WP_048050668.1_coenzyme-B_sulfoethylthiotransferase_subunit_gamma_[Methanosarcina_soligelidi]	Methanosarcina_soligelidi	28	10.8342	120.983	102.271
AYK15039.1_coenzyme-B_sulfoethylthiotransferase_subunit_gamma_[Methanosarcina_flavescens]	Methanosarcina_flavescens	45	26.2946	299.468	253.64
AGI85143.1_Methyl_coenzyme_M_reductase_gamma_subunit_[Candidatus_Methanomethylophilus_alvus_Mx1201]	Candidatus_Methanomethylophilus_alvus_Mx1201	35	30.7094	376.261	349.94
WP_015284893.1_coenzyme-B_sulfoethylthiotransferase_subunit_gamma_[Methanoregula_formicica]	Methanoregula_formicica	31.5	20.0304	254.056	252.521
AKB15964.1_Methyl_coenzyme_M_reductase_gamma_subunit_[Methanosarcina_thermophila_CHTI-55]	Methanosarcina_thermophila_CHTI-55	55	26.2962	299.479	253.65
ADC69119.1_methyl-coenzyme_M_reductase,_gamma_subunit_[Methanocaldococcus_sp._FS406-22]	Methanocaldococcus_sp._FS406-22	92	10.3823	122.052	104.867
EHQ36917.1_methyl-coenzyme_M_reductase,_gamma_subunit_[Methanoplanus_limicola_DSM_2279]	Methanoplanus_limicola_DSM_2279	30	7.33775	102.852	111.826
WP_012980030.1_coenzyme-B_sulfoethylthiotransferase_subunit_gamma_[Methanocaldococcus_sp._FS406-22]	Methanocaldococcus_sp._FS406-22	92	10.3823	122.052	104.867
WP_014405505.1_coenzyme-B_sulfoethylthiotransferase_subunit_gamma_[Methanocella_conradii]	Methanocella_conradii	50	16.3725	205.396	192.029
BAP63756.1_methyl-coenzyme_M_reductase_I_subunit_gamma_[Methanococcus_maripaludis_OS7]	Methanococcus_maripaludis_OS7	37	15.7512	200.795	191.031
WP_012035371.1_coenzyme-B_sulfoethylthiotransferase_subunit_gamma_[Methanocella_arvoryzae]	Methanocella_arvoryzae	45	18.5753	195.212	151.826
WP_048180729.1_coenzyme-B_sulfoethylthiotransferase_subunit_gamma_[Methanoculleus_sediminis]	Methanoculleus_sediminis	37	7.3367	102.853	111.828
ADZ08604.1_methyl-coenzyme_M_reductase,_gamma_subunit_[Methanobacterium_lacus]	Methanobacterium_lacus	30	7.25249	89.6103	83.2194
AKB58796.1_Methyl_coenzyme_M_reductase_gamma_subunit_[Methanosarcina_barkeri_227]	Methanosarcina_barkeri_227	37	10.8344	120.983	102.267
WP_048202039.1_coenzyme-B_sulfoethylthiotransferase_subunit_gamma_[Methanocaldococcus_bathoardescens]	Methanocaldococcus_bathoardescens	80	28.9938	325.33	271.745
KCZ72672.1_methyl-coenzyme_M_reductase,_gamma_subunit_[Candidatus_Methanoperedens_nitroreducens]	Candidatus_Methanoperedens_nitroreducens	27	10.8334	120.974	102.261
WP_094228223.1_coenzyme-B_sulfoethylthiotransferase_subunit_gamma_[Methanolobus_psychrotolerans]	Methanolobus_psychrotolerans	30	70.1055	828.614	736.207
AKB49152.1_Methyl_coenzyme_M_reductase_gamma_subunit_[Methanosarcina_sp._Kolksee]	Methanosarcina_sp._Kolksee	30	10.833	120.974	102.265
EHP86351.1_methyl-coenzyme_M_reductase,_gamma_subunit_[Methanotorris_formicicus_Mc-S-70]	Methanotorris_formicicus_Mc-S-70	70	25.1352	280.3	224.714
WP_054299717.1_coenzyme-B_sulfoethylthiotransferase_subunit_gamma_[Methanosarcina_flavescens]	Methanosarcina_flavescens	45	26.2946	299.468	253.64
AKB39066.1_Methyl_coenzyme_M_reductase_gamma_subunit_[Methanosarcina_mazei_WWM610]	Methanosarcina_mazei_WWM610	37	10.8326	120.968	102.261
RQD82187.1_coenzyme-B_sulfoethylthiotransferase_subunit_gamma_[Methanosalsum_natronophilum]	Methanosalsum_natronophilum	30	72.0554	885.468	810.303
ADN36742.1_methyl-coenzyme_M_reductase,_gamma_subunit_[Methanolacinia_petrolearia_DSM_11571]	Methanolacinia_petrolearia_DSM_11571	37	20.9945	276.481	270.172
WP_086637807.1_coenzyme-B_sulfoethylthiotransferase_subunit_gamma_[Methanonatronarchaeum_thermophilum]	Methanonatronarchaeum_thermophilum	50	22.7515	259.622	221.705
AKB82919.1_Methyl_coenzyme_M_reductase_gamma_subunit_[Methanosarcina_barkeri_3]	Methanosarcina_barkeri_3	35	10.8329	120.971	102.259
CCJ36660.1_methyl-coenzyme_M_reductase_gamma_subunit_[Methanoculleus_bourgensis_MS2]	Methanoculleus_bourgensis_MS2	37	20.7377	258.369	245.268
WP_048177089.1_coenzyme-B_sulfoethylthiotransferase_subunit_gamma_[Methanosarcina_sp._MTP4]	Methanosarcina_sp._MTP4	28	43.5916	515.282	460.123
WP_026068763.1_coenzyme-B_sulfoethylthiotransferase_subunit_gamma_[Methanomassiliicoccus_luminyensis]	Methanomassiliicoccus_luminyensis	37	22.7305	272.339	254.349
AEF96000.1_methyl-coenzyme_M_reductase,_gamma_subunit_[Methanotorris_igneus_Kol_5]	Methanotorris_igneus_Kol_5	85	13.6925	154.027	125.26
AKB45683.1_Methyl_coenzyme_M_reductase_gamma_subunit_[Methanosarcina_vacuolata_Z-761]	Methanosarcina_vacuolata_Z-761	37	10.833	120.974	102.265
WP_128693487.1_coenzyme-B_sulfoethylthiotransferase_subunit_gamma_[Methanoculleus_taiwanensis]	Methanoculleus_taiwanensis	37	22.012	297.098	300.226
WP_109941050.1_coenzyme-B_sulfoethylthiotransferase_subunit_gamma_[Methanospirillum_stamsii]	Methanospirillum_stamsii	25	16.5692	212.796	209.925
WP_042686201.1_coenzyme-B_sulfoethylthiotransferase_subunit_gamma_[Methermicoccus_shengliensis]	Methermicoccus_shengliensis	65	21.2763	265.827	252.663
AKB20359.1_Methyl_coenzyme_M_reductase_gamma_subunit_[Methanosarcina_sp._WH1]	Methanosarcina_sp._WH1	37	32.1589	362.865	306.525
WP_095645537.1_coenzyme-B_sulfoethylthiotransferase_subunit_gamma_[Methanosarcina_spelaei]	Methanosarcina_spelaei	30	10.8337	120.978	102.262
AFC99667.1_methyl-coenzyme_M_reductase,_gamma_subunit_[Methanocella_conradii_HZ254]	Methanocella_conradii_HZ254	50	16.3725	205.396	192.029
WP_135613123.1_coenzyme-B_sulfoethylthiotransferase_subunit_gamma_[Methanococcoides_sp._AM1]	Methanococcoides_sp._AM1	25	44.7904	557.193	521.988
AEH60718.1_methyl-coenzyme_M_reductase,_gamma_subunit_[Methanosalsum_zhilinae_DSM_4017]	Methanosalsum_zhilinae_DSM_4017	45	42.4289	508.25	460.875
OQD59596.1_methyl-coenzyme_M_reductase,_subunit_gamma_[Methanobrevibacter_arboriphilus_JCM_13429_=_DSM_1125]	Methanobrevibacter_arboriphilus_JCM_13429_=_DSM_1125	37	10.3044	137.978	138.779
WP_135388103.1_coenzyme-B_sulfoethylthiotransferase_subunit_gamma_[Methanolobus_sp._SY-01]	Methanolobus_sp._SY-01	40	60.2454	681.798	583.359
WP_048113581.1_coenzyme-B_sulfoethylthiotransferase_subunit_gamma_[Candidatus_Methanoplasma_termitum]	Candidatus_Methanoplasma_termitum	30	10.2012	138.031	143.199
ETA68797.1_methyl-coenzyme_M_reductase,_gamma_subunit_[Methanolobus_tindarius_DSM_2278]	Methanolobus_tindarius_DSM_2278	25	39.2575	472.784	422.631
WP_109970215.1_coenzyme-B_sulfoethylthiotransferase_subunit_gamma_[Methanospirillum_lacunae]	Methanospirillum_lacunae	30	28.6521	369.734	363.834
AKB69961.1_Methyl_coenzyme_M_reductase_gamma_subunit_[Methanosarcina_mazei_C16]	Methanosarcina_mazei_C16	35	10.8326	120.968	102.261
OPY20477.1_Methyl-coenzyme_M_reductase_I_subunit_gamma_[Methanobacterium_sp._PtaU1.Bin097]	Methanobacterium_sp._PtaU1.Bin097	37	22.9348	265.025	231.748
CCJ36445.1_methyl-coenzyme_M_reductase_gamma_subunit_[Methanoculleus_bourgensis_MS2]	Methanoculleus_bourgensis_MS2	37	19.4208	259.789	265.738
1e6v. Methyl-CoenzymeM reductase gamma. Ref	Methanopyrus kandleri	98	19.0862	212.954	180.822
1e6v. Methyl-CoenzymeM reductase gamma. Ref	Methanopyrus kandleri	98	19.0894	212.982	180.868
1e6y. Methyl-CoenzymeM reductase gamma. Ref	Methanosarcina barkeri	30	10.8344	120.983	102.267
1e6y. Methyl-CoenzymeM reductase gamma. Ref	Methanosarcina barkeri	30	16.6607	194.71	178.492
1hbm. Methyl-CoenzymeM reductase gamma. Ref	Methanothermobacter thermautotrophicus	65	18.8582	231.329	210.477
1hbm. Methyl-CoenzymeM reductase gamma. Ref	Methanothermobacter thermautotrophicus	65	17.477	221.714	209.132
5a0y. Methyl-CoenzymeM reductase gamma. Ref	Methanothermobacter marburgensis	65	17.5934	215.12	195.033
5a0y. Methyl-CoenzymeM reductase gamma. Ref	Methanothermobacter marburgensis	65	15.8469	188.626	164.589
5a8k. Methyl-CoenzymeM reductase gamma. Ref	Methanothermobacter wolfei	60	20.4153	250.873	227.349
5a8k. Methyl-CoenzymeM reductase gamma. Ref	Methanothermobacter wolfei	60	7.47329	91.893	82.9951
5n1q. Methyl-CoenzymeM reductase gamma. Ref	Methanothermococcus thermolithotrophicus	65	32.2466	373.631	327.805
5n1q. Methyl-CoenzymeM reductase gamma. Ref	Methanothermococcus thermolithotrophicus	65	22.8663	289.559	274.096
5n2a. Methyl-CoenzymeM reductase gamma. Ref	Methanotorris formicicus	75	19.8987	208.494	162.213
